# Supplementary material for: Characterization of a Newly Available Coastal Marine Dissolved Organic Matter Reference Material (TRM-0522)
Source: Anal Chem. 2023 Apr 13;95(16):6559–67. doi: 10.1021/acs.analchem.2c05304 (PMC10134136; doi:10.1021/acs.analchem.2c05304)
Supplement: Supplementary file 2 — ac2c05304_si_002.zip [file ac2c05304_si_002.zip]

Archive with 18 entries (18 files):
- calibration.m
- common_PLFA_neg.csv
- common_SRFA_neg.csv
- csv_assign_v8.m
- csvwrite_with_headers.m
- element_matrix.m
- formula_assignment.m
- metadata.xlsx
- samplenames.xlsx
- samples_sep13/blank.csv
- samples_sep13/blank2-qb.mzXML
- samples_sep13/blank-qb.mzXML
- samples_sep13/PLFA.csv
- samples_sep13/Pony_Lake-qb.mzXML
- samples_sep13/SRFA.csv
- samples_sep13/SRFA-qb.mzXML
- samples_sep13/TRM.csv
- samples_sep13/TRM_0522-qb.mzXML
