# Supplementary material for: Characterization of a Newly Available Coastal Marine Dissolved Organic Matter Reference Material (TRM-0522)
Source: Anal Chem. 2023 Apr 13;95(16):6559–67. doi: 10.1021/acs.analchem.2c05304 (PMC10134136; doi:10.1021/acs.analchem.2c05304)
Supplement: Supplementary file 2 — ac2c05304_si_002.zip [file ac2c05304_si_002.zip › calibration.m]

%%
% find samples
nosamps=size(sampnames,1);
noreps=size(sampnames,2);

sampcodes=sampcode_titles(2:end,1);

if size(sampcodes,1)==size(sampnames,1)
    disp('files ready');
else
    disp('error: metadata file wrong length'); f = msgbox('error: metadata file wrong length')
    clear all
end
%%
cd(myFolder)
sample_data=cell(nosamps,noreps);
for n=1:nosamps 
    n
    for rep=1:noreps
        intensities_matrix{n,rep}=zeros(length(formula),1);
        clear mass_defect
        if data_type==1
            datsmpraw=table2array(readtable(sampnames{n,rep},'Delimiter',','));  %for csv files
        else
            if data_type==2
                datx=mzxmlread(sampnames{n,rep});  %for mzXML files
                [peaks,time]=mzxml2peaks(datx,'Levels',1);   %for mzXML files
                datsmpraw=peaks{1};   %for mzXML files
            else
                if data_type==3
                    datsmpraw=xlsread(sampnames{n,rep});
                else
                    cc=readtable(sampnames{n,rep});
                    datsmpraw=[cc(:,2) cc(:,5) cc(:,3)];
                    datsmpraw=table2array(datsmpraw);
                end
            end
        end

        raw_data{n,rep}=datsmpraw;
        full_length(n,rep)=length(datsmpraw);
        samplemax=max(datsmpraw(:,2));
        
        masses=datsmpraw(:,1);
        intensities=datsmpraw(:,2);
        mass_defects=datsmpraw(:,1)-floor(datsmpraw(:,1));
        c13d2=(13.00335-12)/2;
        ppm_tol=2;
        flags=zeros(length(masses),1);
        %
        for m=1:length(masses)                          % this loop removes doubly charged peaks common in terrestrial DOM
            if mass_defects(m)>0.4&mass_defects(m)<0.8
                flags(m)=1;
                mono_mass=masses(m)-c13d2;
                m_diff=abs(masses-mono_mass);
                mono_pos=find(m_diff==min(m_diff));
                if min(m_diff)/m*1e6<ppm_tol
                    if intensities(mono_pos)/intensities(m)<10
                        flags(mono_pos)=2;
                    end
                end
            end
        end
        data_filter=datsmpraw(flags==0,:);
        
 %noise removal
        noise{n,rep}=0;
        ken_mass=data_filter(:,1)*14/14.01565;
        ken_mass_defect=ceil(ken_mass)-ken_mass;
        %KMD slice method from MFAssign
        good_low=0.0011232*ken_mass+0.05;
        good_high=0.0011232*ken_mass+0.2;
        noise_mass=ken_mass_defect>good_low&ken_mass_defect<good_high;
        noise_peaks=data_filter(noise_mass,:);
        if length(noise_peaks)>100
            noise_quant=1*quantile(noise_peaks(:,2),0.95);      % Here you define the noise
        else
            noise_quant=0;
        end
        noise{n,rep}=noise_quant;
 
        realpeaks=data_filter(:,2)>noise{n,rep};
        number_candidates(n,rep)=sum(realpeaks);
    
        datsmp=data_filter(realpeaks,:);
        
%crude calibration
            tmp_ppm=abs(data_filter(:,1)-cal_peak)./data_filter(:,1)*1e6;
            calposs=data_filter(tmp_ppm<linear_cal_ppm,:);
            calpk=calposs(calposs(:,2)==max(calposs(:,2)),1);
            
            if calpk>0
                ppmshift{n,rep}=(cal_peak-calpk)/cal_peak*1E6;
            else
                ppmshift{n,rep}=0;
            end

            if cal_peak>0
                if ismember(n,blanks)
                    if cal_peak_in_blank==0
                        disp('blank, skip crude cal');
                        datsmp(:,1)=datsmp(:,1);
                    else
                        datsmp(:,1)=datsmp(:,1)+ppmshift{n,rep}*datsmp(:,1)/1e6;
                    end
                else
                    datsmp(:,1)=datsmp(:,1)+ppmshift{n,rep}*datsmp(:,1)/1e6;
                end
            end
                
            sample_data{n,rep}=datsmp;

%fine calibration
        if ismember(n,blanks)
            cal_polynomial{n,rep}= polyfit([0 1],[0 0],1);
        else
            Kend=mod(formula(:,5),2)==1&elements_used(:,3)==formula(:,7)|elements_used(:,3)==formula(:,7)-1;
            noKend=Kend==0;
            neg_Kend=refmass;

            breakdown=round(length(datsmp)/100,0);
            if breakdown==0
                breakdown=1;
            end
            d=zeros(length(datsmp),1);
            for i=breakdown:length(datsmp)-breakdown
                if datsmp(i,2)>0.5*max(datsmp(i-(breakdown-1):i+(breakdown-1),2))%
                    d(i)=1;             % find local maxima peaks
                end
            end

            datsmptest=datsmp(d==1,:);
            testint=zeros(length(formula),1);
            testerr=zeros(length(formula),1);
                for m=1:size(datsmptest,1)
                    mass=datsmptest(m,1);
                    intensity=datsmptest(m,2);
                    tmp = abs(mass - neg_Kend);
                    [~, idx] = min(tmp);
                    ppmbrut=(neg_Kend(idx)-mass)/mass*1E6;
                    ppmdiff=abs(ppmbrut);
                    if ppmdiff<=fine_cal_ppm
                        testint(idx) = intensity;
                        testerr(idx) = ppmbrut;
                    end
                end   
            testint(Kend==0)=0;
            testerr(Kend==0)=0;
        %
            calsmp{n,rep}(:,1)=formula(:,1);
            calsmp{n,rep}(:,2)=testint;
            calsmp{n,rep}(:,3)=testerr;
            if size(calsmp{n,rep},1)>0
                c=calsmp{n,rep}(:,2)>0.001*samplemax;
                cal_polynomial{n,rep}= polyfit(calsmp{n,rep}(c,1),calsmp{n,rep}(c,3),5);
            end
        end
    end
end
%
cd(HostFolder)
%shows calibration for first 3 samples, rep1
Figcal = figure('name','Calibration');
Figcal.Color=([1 1 1]);
Figcal.Units='centimeters';
Figcal.Position=([3 3 20 12]);
colz=2;
rep=1;
if nosamps>10
    plotno=10;
    rowz=5;
else
    plotno=nosamps;
    rowz=ceil(nosamps/2);
end

    for smp=1:plotno
        if ismember(smp,blanks)
            %
        else
        subplot(rowz,colz,smp)
            c=calsmp{smp,rep}(:,2)>0;
            x1=linspace(150,800);
            y1=polyval(cal_polynomial{smp,rep},x1);
            hold on
            scatter(calsmp{smp,rep}(c,1),calsmp{smp,rep}(c,3),5,log10(calsmp{smp,rep}(c,2)),'filled')
            plot(x1,y1,'r','LineWidth',1)
        xlabel('m/z');ylabel('error (ppm)')
        legend('off')
        title(sampcodes{smp})
        axis([150 850 -3.5 3.5])
        colorbar()
        end
    end
    
clear x1 y1 rep smp c
        %
%%
% noise fig
Fignoise = figure('name','Noise');
Fignoise.Color=([1 1 1]);
Fignoise.Units='centimeters';
Fignoise.Position=([13 3 20 12]);
%
smpset=sample_data{noisesmp,1}(:,1)>369&sample_data{noisesmp,1}(:,1)<371;
mxlv=max(sample_data{noisesmp,1}(smpset,1));

subplot(2,1,1)
stem(sample_data{noisesmp,1}(smpset,1),sample_data{noisesmp,1}(smpset,2),'Marker','none','Color','k')
line([368.9 370.3], [noise{noisesmp,1} noise{noisesmp,1}], 'color','r')
text(369.5,noise{noisesmp,1}+mxlv/20,'determined noise level','color','r')
axis([368.9 370.3 0 inf])
ylabel('raw intensity')
title('Noise assessment')
%
subplot(2,1,2)
stem(sample_data{noisesmp,1}(smpset,1),sample_data{noisesmp,1}(smpset,2),'Marker','none','Color','k')
line([368.9 370.3], [noise{noisesmp,1} noise{noisesmp,1}], 'color','r')
text(369.5,noise{noisesmp,1}*1.2,'determined noise level','color','r')
ylabel('raw intensity');xlabel('m/z');
axis([368.9 370.3 0 noise{noisesmp,1}*3])
