# Supplementary material for: Characterization of a Newly Available Coastal Marine Dissolved Organic Matter Reference Material (TRM-0522)
Source: Anal Chem. 2023 Apr 13;95(16):6559–67. doi: 10.1021/acs.analchem.2c05304 (PMC10134136; doi:10.1021/acs.analchem.2c05304)
Supplement: Supplementary file 2 — ac2c05304_si_002.zip [file ac2c05304_si_002.zip › common_PLFA_neg.csv]

C	H	O	N	S	Na	m/z
13	18	4	0	0	0	237.113232
12	16	5	0	0	0	239.092497
13	20	4	0	0	0	239.128882
12	18	5	0	0	0	241.108147
11	16	6	0	0	0	243.087411
12	20	5	0	0	0	243.123796
13	16	5	0	0	0	251.092497
14	20	4	0	0	0	251.128882
12	14	6	0	0	0	253.071761
13	18	5	0	0	0	253.108147
12	16	6	0	0	0	255.087411
13	20	5	0	0	0	255.123797
11	14	7	0	0	0	257.066676
12	18	6	0	0	0	257.103061
11	16	7	0	0	0	259.082326
15	18	4	0	0	0	261.113232
15	20	4	0	0	0	263.128882
14	18	5	0	0	0	265.108146
13	16	6	0	0	0	267.087411
14	20	5	0	0	0	267.123797
15	24	4	0	0	0	267.160182
12	15	6	1	0	0	268.08266
12	14	7	0	0	0	269.066676
13	18	6	0	0	0	269.103061
14	22	5	0	0	0	269.139446
12	16	7	0	0	0	271.082326
13	20	6	0	0	0	271.118711
14	24	5	0	0	0	271.155097
12	18	7	0	0	0	273.097976
13	22	6	0	0	0	273.134361
15	18	5	0	0	0	277.108146
16	22	4	0	0	0	277.144532
13	13	6	1	0	0	278.06701
14	17	5	1	0	0	278.103396
14	16	6	0	0	0	279.087411
15	20	5	0	0	0	279.123797
16	24	4	0	0	0	279.160182
13	15	6	1	0	0	280.08266
14	19	5	1	0	0	280.119046
13	14	7	0	0	0	281.066676
14	18	6	0	0	0	281.103061
15	22	5	0	0	0	281.139446
16	26	4	0	0	0	281.175832
13	17	6	1	0	0	282.09831
13	16	7	0	0	0	283.082326
14	20	6	0	0	0	283.118711
15	24	5	0	0	0	283.155097
12	15	7	1	0	0	284.077575
13	19	6	1	0	0	284.11396
12	14	8	0	0	0	285.06159
13	18	7	0	0	0	285.097976
14	22	6	0	0	0	285.134361
15	26	5	0	0	0	285.170747
12	16	8	0	0	0	287.07724
13	20	7	0	0	0	287.113626
14	24	6	0	0	0	287.150011
12	18	8	0	0	0	289.09289
16	18	5	0	0	0	289.108146
17	22	4	0	0	0	289.144532
15	16	6	0	0	0	291.087411
14	16	5	2	0	0	291.098645
16	20	5	0	0	0	291.123797
14	15	6	1	0	0	292.08266
15	19	5	1	0	0	292.119046
13	14	6	2	0	0	293.077909
15	18	6	0	0	0	293.103061
16	22	5	0	0	0	293.139446
14	17	6	1	0	0	294.09831
14	16	7	0	0	0	295.082326
15	20	6	0	0	0	295.118711
16	24	5	0	0	0	295.155097
13	15	7	1	0	0	296.077575
14	19	6	1	0	0	296.11396
14	18	7	0	0	0	297.097976
15	22	6	0	0	0	297.134361
16	26	5	0	0	0	297.170747
13	17	7	1	0	0	298.093225
13	16	8	0	0	0	299.07724
14	20	7	0	0	0	299.113626
13	19	7	1	0	0	300.108875
13	18	8	0	0	0	301.09289
14	22	7	0	0	0	301.129276
18	22	4	0	0	0	301.144532
15	26	6	0	0	0	301.165661
14	12	6	2	0	0	303.062259
16	16	6	0	0	0	303.087411
15	16	5	2	0	0	303.098645
13	20	8	0	0	0	303.10854
17	20	5	0	0	0	303.123797
18	24	4	0	0	0	303.160182
16	19	5	1	0	0	304.119046
12	18	7	0	1	0	305.070047
14	14	6	2	0	0	305.077909
16	18	6	0	0	0	305.103061
17	22	5	0	0	0	305.139446
18	26	4	0	0	0	305.175832
15	17	6	1	0	0	306.09831
16	21	5	1	0	0	306.134696
15	16	7	0	0	0	307.082326
14	16	6	2	0	0	307.093559
16	20	6	0	0	0	307.118711
17	24	5	0	0	0	307.155097
18	28	4	0	0	0	307.191482
14	15	7	1	0	0	308.077575
15	19	6	1	0	0	308.11396
16	23	5	1	0	0	308.150346
13	14	7	2	0	0	309.072824
15	18	7	0	0	0	309.097976
14	18	6	2	0	0	309.109209
16	22	6	0	0	0	309.134361
17	26	5	0	0	0	309.170747
14	17	7	1	0	0	310.093225
15	21	6	1	0	0	310.12961
13	16	7	2	0	0	311.088474
15	20	7	0	0	0	311.113626
13	15	8	1	0	0	312.072489
14	19	7	1	0	0	312.108875
17	14	6	0	0	0	313.071761
14	18	8	0	0	0	313.09289
18	18	5	0	0	0	313.108146
15	22	7	0	0	0	313.129276
14	21	7	1	0	0	314.124525
13	16	9	0	0	0	315.072155
16	16	5	2	0	0	315.098645
14	20	8	0	0	0	315.10854
18	20	5	0	0	0	315.123797
15	24	7	0	0	0	315.144926
19	24	4	0	0	0	315.160182
16	15	6	1	0	0	316.08266
17	19	5	1	0	0	316.119046
15	14	6	2	0	0	317.077909
13	18	9	0	0	0	317.087805
17	18	6	0	0	0	317.103061
16	18	5	2	0	0	317.114294
14	22	8	0	0	0	317.12419
18	22	5	0	0	0	317.139446
15	26	7	0	0	0	317.160576
19	26	4	0	0	0	317.175832
16	17	6	1	0	0	318.09831
17	21	5	1	0	0	318.134696
16	16	7	0	0	0	319.082326
15	16	6	2	0	0	319.093559
17	20	6	0	0	0	319.118711
16	20	5	2	0	0	319.129945
18	24	5	0	0	0	319.155097
19	28	4	0	0	0	319.191482
15	15	7	1	0	0	320.077575
16	19	6	1	0	0	320.11396
17	23	5	1	0	0	320.150346
15	14	8	0	0	0	321.06159
14	14	7	2	0	0	321.072824
16	18	7	0	0	0	321.097976
15	18	6	2	0	0	321.109209
17	22	6	0	0	0	321.134361
18	26	5	0	0	0	321.170747
15	17	7	1	0	0	322.093225
16	21	6	1	0	0	322.12961
17	25	5	1	0	0	322.165996
15	16	8	0	0	0	323.07724
14	16	7	2	0	0	323.088474
19	16	5	0	0	0	323.092497
16	20	7	0	0	0	323.113626
15	20	6	2	0	0	323.124859
17	24	6	0	0	0	323.150011
18	28	5	0	0	0	323.186397
15	19	7	1	0	0	324.108875
16	23	6	1	0	0	324.14526
15	18	8	0	0	0	325.09289
14	18	7	2	0	0	325.104124
16	22	7	0	0	0	325.129276
17	26	6	0	0	0	325.165661
18	30	5	0	0	0	325.202046
14	17	8	1	0	0	326.088139
15	21	7	1	0	0	326.124525
16	25	6	1	0	0	326.16091
14	16	9	0	0	0	327.072155
13	16	8	2	0	0	327.083388
18	16	6	0	0	0	327.087411
15	20	8	0	0	0	327.10854
19	20	5	0	0	0	327.123797
16	24	7	0	0	0	327.144926
14	19	8	1	0	0	328.103789
18	19	5	1	0	0	328.119046
15	23	7	1	0	0	328.140175
16	14	6	2	0	0	329.077909
14	18	9	0	0	0	329.087805
18	18	6	0	0	0	329.103061
17	18	5	2	0	0	329.114294
15	22	8	0	0	0	329.12419
19	22	5	0	0	0	329.139446
16	26	7	0	0	0	329.160576
20	26	4	0	0	0	329.175832
17	17	6	1	0	0	330.09831
18	21	5	1	0	0	330.134696
15	12	7	2	0	0	331.057174
17	16	7	0	0	0	331.082326
16	16	6	2	0	0	331.093559
14	20	9	0	0	0	331.103455
18	20	6	0	0	0	331.118711
17	20	5	2	0	0	331.129945
15	24	8	0	0	0	331.13984
19	24	5	0	0	0	331.155097
16	28	7	0	0	0	331.176226
16	15	7	1	0	0	332.077575
17	19	6	1	0	0	332.11396
18	23	5	1	0	0	332.150346
15	14	7	2	0	0	333.072824
17	18	7	0	0	0	333.097976
16	18	6	2	0	0	333.109209
18	22	6	0	0	0	333.134361
19	26	5	0	0	0	333.170747
16	17	7	1	0	0	334.093225
17	21	6	1	0	0	334.12961
18	25	5	1	0	0	334.165996
16	16	8	0	0	0	335.07724
15	16	7	2	0	0	335.088474
17	20	7	0	0	0	335.113626
16	20	6	2	0	0	335.124859
18	24	6	0	0	0	335.150011
19	28	5	0	0	0	335.186397
15	15	8	1	0	0	336.072489
16	19	7	1	0	0	336.108875
17	23	6	1	0	0	336.14526
18	27	5	1	0	0	336.181646
16	18	8	0	0	0	337.09289
15	18	7	2	0	0	337.104124
17	22	7	0	0	0	337.129276
16	22	6	2	0	0	337.140509
18	26	6	0	0	0	337.165661
19	30	5	0	0	0	337.202047
15	17	8	1	0	0	338.088139
16	21	7	1	0	0	338.124525
17	25	6	1	0	0	338.16091
15	16	9	0	0	0	339.072155
14	16	8	2	0	0	339.083388
16	20	8	0	0	0	339.10854
15	20	7	2	0	0	339.119774
17	24	7	0	0	0	339.144926
18	28	6	0	0	0	339.181311
19	32	5	0	0	0	339.217696
15	19	8	1	0	0	340.103789
16	23	7	1	0	0	340.140175
17	27	6	1	0	0	340.17656
15	18	9	0	0	0	341.087805
19	18	6	0	0	0	341.103061
16	22	8	0	0	0	341.12419
20	22	5	0	0	0	341.139446
17	26	7	0	0	0	341.160576
18	30	6	0	0	0	341.196961
14	17	9	1	0	0	342.083054
15	21	8	1	0	0	342.119439
19	21	5	1	0	0	342.134696
16	25	7	1	0	0	342.155825
15	20	7	0	1	0	343.085697
17	16	6	2	0	0	343.093559
15	20	9	0	0	0	343.103455
19	20	6	0	0	0	343.118711
16	24	8	0	0	0	343.13984
20	24	5	0	0	0	343.155097
17	28	7	0	0	0	343.176226
18	19	6	1	0	0	344.11396
15	23	8	1	0	0	344.135089
19	23	5	1	0	0	344.150346
14	18	8	0	1	0	345.064961
16	14	7	2	0	0	345.072824
18	18	7	0	0	0	345.097976
17	18	6	2	0	0	345.109209
15	22	9	0	0	0	345.119105
19	22	6	0	0	0	345.134361
18	22	5	2	0	0	345.145594
16	26	8	0	0	0	345.15549
20	26	5	0	0	0	345.170746
17	30	7	0	0	0	345.191876
17	17	7	1	0	0	346.093225
18	21	6	1	0	0	346.12961
19	25	5	1	0	0	346.165996
16	16	7	2	0	0	347.088474
18	20	7	0	0	0	347.113626
17	20	6	2	0	0	347.124859
19	24	6	0	0	0	347.150011
20	28	5	0	0	0	347.186397
16	15	8	1	0	0	348.072489
17	19	7	1	0	0	348.108875
18	23	6	1	0	0	348.14526
19	27	5	1	0	0	348.181646
15	14	8	2	0	0	349.067738
17	18	8	0	0	0	349.09289
16	18	7	2	0	0	349.104124
18	22	7	0	0	0	349.129276
19	26	6	0	0	0	349.165661
20	30	5	0	0	0	349.202047
16	17	8	1	0	0	350.088139
17	21	7	1	0	0	350.124525
18	25	6	1	0	0	350.16091
19	29	5	1	0	0	350.197296
16	16	9	0	0	0	351.072155
15	16	8	2	0	0	351.083388
17	20	8	0	0	0	351.10854
16	20	7	2	0	0	351.119774
18	24	7	0	0	0	351.144926
19	28	6	0	0	0	351.181311
20	32	5	0	0	0	351.217696
16	19	8	1	0	0	352.103789
17	23	7	1	0	0	352.140175
18	27	6	1	0	0	352.17656
16	18	9	0	0	0	353.087805
15	18	8	2	0	0	353.099038
17	22	8	0	0	0	353.12419
16	22	7	2	0	0	353.135424
18	26	7	0	0	0	353.160576
19	30	6	0	0	0	353.196961
15	17	9	1	0	0	354.083054
16	21	8	1	0	0	354.119439
17	25	7	1	0	0	354.155825
16	20	7	0	1	0	355.085697
16	20	9	0	0	0	355.103455
15	20	8	2	0	0	355.114688
20	20	6	0	0	0	355.118711
17	24	8	0	0	0	355.13984
18	28	7	0	0	0	355.176226
19	32	6	0	0	0	355.212611
15	19	9	1	0	0	356.098704
16	23	8	1	0	0	356.135089
17	27	7	1	0	0	356.171475
15	18	10	0	0	0	357.082719
16	22	7	0	1	0	357.101347
18	18	6	2	0	0	357.109209
16	22	9	0	0	0	357.119105
20	22	6	0	0	0	357.134361
17	26	8	0	0	0	357.15549
21	26	5	0	0	0	357.170746
18	30	7	0	0	0	357.191876
18	17	7	1	0	0	358.093225
19	21	6	1	0	0	358.12961
20	25	5	1	0	0	358.165996
17	16	7	2	0	0	359.088474
19	20	7	0	0	0	359.113626
16	24	7	0	1	0	359.116997
18	20	6	2	0	0	359.124859
16	24	9	0	0	0	359.134755
20	24	6	0	0	0	359.150011
19	24	5	2	0	0	359.161245
17	28	8	0	0	0	359.17114
21	28	5	0	0	0	359.186397
18	32	7	0	0	0	359.207526
22	32	4	0	0	0	359.222782
18	19	7	1	0	0	360.108875
19	23	6	1	0	0	360.14526
20	27	5	1	0	0	360.181646
16	14	8	2	0	0	361.067738
18	18	8	0	0	0	361.09289
17	18	7	2	0	0	361.104124
15	22	10	0	0	0	361.114019
19	22	7	0	0	0	361.129276
18	22	6	2	0	0	361.140509
20	26	6	0	0	0	361.165661
21	30	5	0	0	0	361.202047
17	17	8	1	0	0	362.088139
18	21	7	1	0	0	362.124525
19	25	6	1	0	0	362.16091
16	16	8	2	0	0	363.083388
18	20	8	0	0	0	363.10854
17	20	7	2	0	0	363.119774
19	24	7	0	0	0	363.144926
20	28	6	0	0	0	363.181311
21	32	5	0	0	0	363.217696
17	19	8	1	0	0	364.103789
18	23	7	1	0	0	364.140175
19	27	6	1	0	0	364.17656
17	18	9	0	0	0	365.087805
16	18	8	2	0	0	365.099038
18	22	8	0	0	0	365.12419
17	22	7	2	0	0	365.135424
19	26	7	0	0	0	365.160576
20	30	6	0	0	0	365.196961
16	17	9	1	0	0	366.083054
17	21	8	1	0	0	366.119439
18	25	7	1	0	0	366.155825
19	29	6	1	0	0	366.19221
15	16	9	2	0	0	367.078303
17	20	9	0	0	0	367.103455
16	20	8	2	0	0	367.114688
18	24	8	0	0	0	367.13984
19	28	7	0	0	0	367.176226
20	32	6	0	0	0	367.212611
16	19	9	1	0	0	368.098704
17	23	8	1	0	0	368.135089
18	27	7	1	0	0	368.171475
16	18	10	0	0	0	369.082719
17	22	7	0	1	0	369.101347
17	22	9	0	0	0	369.119105
18	26	8	0	0	0	369.15549
19	30	7	0	0	0	369.191876
16	21	9	1	0	0	370.114354
20	21	6	1	0	0	370.12961
17	25	8	1	0	0	370.150739
18	29	7	1	0	0	370.187125
16	20	8	0	1	0	371.080611
16	20	10	0	0	0	371.098369
20	20	7	0	0	0	371.113626
17	24	9	0	0	0	371.134755
21	24	6	0	0	0	371.150011
18	28	8	0	0	0	371.17114
22	28	5	0	0	0	371.186397
19	32	7	0	0	0	371.207526
19	19	7	1	0	0	372.108875
16	23	9	1	0	0	372.130004
20	23	6	1	0	0	372.14526
17	27	8	1	0	0	372.166389
16	22	8	0	1	0	373.096261
18	18	7	2	0	0	373.104124
16	22	10	0	0	0	373.114019
20	22	7	0	0	0	373.129276
19	22	6	2	0	0	373.140509
17	26	9	0	0	0	373.150405
21	26	6	0	0	0	373.165661
18	30	8	0	0	0	373.18679
22	30	5	0	0	0	373.202047
18	17	8	1	0	0	374.088139
19	21	7	1	0	0	374.124525
20	25	6	1	0	0	374.16091
17	16	8	2	0	0	375.083388
19	20	8	0	0	0	375.10854
18	20	7	2	0	0	375.119774
20	24	7	0	0	0	375.144926
19	24	6	2	0	0	375.156159
21	28	6	0	0	0	375.181311
22	32	5	0	0	0	375.217696
18	19	8	1	0	0	376.103789
19	23	7	1	0	0	376.140175
20	27	6	1	0	0	376.17656
17	18	8	2	0	0	377.099038
19	22	8	0	0	0	377.12419
18	22	7	2	0	0	377.135424
20	26	7	0	0	0	377.160576
19	26	6	2	0	0	377.171809
21	30	6	0	0	0	377.196961
22	34	5	0	0	0	377.233347
17	17	9	1	0	0	378.083054
18	21	8	1	0	0	378.119439
19	25	7	1	0	0	378.155825
20	29	6	1	0	0	378.19221
16	16	9	2	0	0	379.078303
18	20	9	0	0	0	379.103455
17	20	8	2	0	0	379.114688
19	24	8	0	0	0	379.13984
18	24	7	2	0	0	379.151074
20	28	7	0	0	0	379.176226
21	32	6	0	0	0	379.212611
17	19	9	1	0	0	380.098704
18	23	8	1	0	0	380.135089
19	27	7	1	0	0	380.171475
17	18	10	0	0	0	381.082719
16	18	9	2	0	0	381.093953
18	22	7	0	1	0	381.101347
18	22	9	0	0	0	381.119105
17	22	8	2	0	0	381.130338
19	26	8	0	0	0	381.15549
20	30	7	0	0	0	381.191876
21	34	6	0	0	0	381.228261
17	21	9	1	0	0	382.114354
18	25	8	1	0	0	382.150739
19	29	7	1	0	0	382.187125
17	20	8	0	1	0	383.080611
17	20	10	0	0	0	383.098369
18	24	7	0	1	0	383.116997
18	24	9	0	0	0	383.134755
19	28	8	0	0	0	383.17114
20	32	7	0	0	0	383.207526
16	19	10	1	0	0	384.093618
17	23	9	1	0	0	384.130004
18	27	8	1	0	0	384.166389
17	22	8	0	1	0	385.096261
19	18	7	2	0	0	385.104124
17	22	10	0	0	0	385.114019
18	26	7	0	1	0	385.132647
20	22	6	2	0	0	385.140509
18	26	9	0	0	0	385.150405
22	26	6	0	0	0	385.165661
19	30	8	0	0	0	385.18679
23	30	5	0	0	0	385.202047
20	34	7	0	0	0	385.223176
16	21	10	1	0	0	386.109269
20	21	7	1	0	0	386.124525
17	25	9	1	0	0	386.145654
21	25	6	1	0	0	386.16091
18	16	8	2	0	0	387.083388
19	20	7	2	0	0	387.119774
17	24	10	0	0	0	387.129669
21	24	7	0	0	0	387.144926
20	24	6	2	0	0	387.156159
18	28	9	0	0	0	387.166055
22	28	6	0	0	0	387.181311
19	32	8	0	0	0	387.20244
23	32	5	0	0	0	387.217696
19	19	8	1	0	0	388.103789
20	23	7	1	0	0	388.140175
21	27	6	1	0	0	388.17656
18	18	8	2	0	0	389.099038
20	22	8	0	0	0	389.12419
19	22	7	2	0	0	389.135424
21	26	7	0	0	0	389.160576
20	26	6	2	0	0	389.171809
22	30	6	0	0	0	389.196961
23	34	5	0	0	0	389.233347
18	17	9	1	0	0	390.083054
19	21	8	1	0	0	390.119439
20	25	7	1	0	0	390.155825
21	29	6	1	0	0	390.19221
17	16	9	2	0	0	391.078303
19	20	9	0	0	0	391.103455
18	20	8	2	0	0	391.114688
20	24	8	0	0	0	391.13984
19	24	7	2	0	0	391.151074
21	28	7	0	0	0	391.176226
22	32	6	0	0	0	391.212611
18	19	9	1	0	0	392.098704
19	23	8	1	0	0	392.135089
20	27	7	1	0	0	392.171475
21	31	6	1	0	0	392.20786
18	18	10	0	0	0	393.082719
17	18	9	2	0	0	393.093953
19	22	7	0	1	0	393.101347
19	22	9	0	0	0	393.119105
18	22	8	2	0	0	393.130338
20	26	8	0	0	0	393.15549
19	26	7	2	0	0	393.166724
21	30	7	0	0	0	393.191876
22	34	6	0	0	0	393.228261
18	21	9	1	0	0	394.114354
19	25	8	1	0	0	394.150739
20	29	7	1	0	0	394.187125
18	20	10	0	0	0	395.098369
17	20	9	2	0	0	395.109603
19	24	7	0	1	0	395.116997
19	24	9	0	0	0	395.134755
20	28	8	0	0	0	395.17114
21	32	7	0	0	0	395.207526
22	36	6	0	0	0	395.243911
17	19	10	1	0	0	396.093618
18	23	9	1	0	0	396.130004
19	27	8	1	0	0	396.166389
20	31	7	1	0	0	396.202775
18	22	10	0	0	0	397.114019
19	26	7	0	1	0	397.132647
19	26	9	0	0	0	397.150405
20	30	8	0	0	0	397.18679
21	34	7	0	0	0	397.223176
17	21	10	1	0	0	398.109269
21	21	7	1	0	0	398.124525
18	25	9	1	0	0	398.145654
19	29	8	1	0	0	398.182039
18	24	8	0	1	0	399.111911
20	20	7	2	0	0	399.119774
18	24	10	0	0	0	399.129669
19	28	7	0	1	0	399.148297
19	28	9	0	0	0	399.166055
23	28	6	0	0	0	399.181311
20	32	8	0	0	0	399.20244
21	36	7	0	0	0	399.238826
17	23	10	1	0	0	400.124919
21	23	7	1	0	0	400.140175
18	27	9	1	0	0	400.161304
17	22	11	0	0	0	401.108934
18	26	8	0	1	0	401.127561
20	22	7	2	0	0	401.135424
18	26	10	0	0	0	401.14532
22	26	7	0	0	0	401.160576
21	26	6	2	0	0	401.171809
19	30	9	0	0	0	401.181705
23	30	6	0	0	0	401.196961
20	34	8	0	0	0	401.21809
24	34	5	0	0	0	401.233347
20	21	8	1	0	0	402.119439
21	25	7	1	0	0	402.155825
22	29	6	1	0	0	402.19221
19	20	8	2	0	0	403.114688
21	24	8	0	0	0	403.13984
20	24	7	2	0	0	403.151074
22	28	7	0	0	0	403.176226
21	28	6	2	0	0	403.187459
23	32	6	0	0	0	403.212611
24	36	5	0	0	0	403.248996
19	19	9	1	0	0	404.098704
20	23	8	1	0	0	404.135089
21	27	7	1	0	0	404.171475
22	31	6	1	0	0	404.20786
18	18	9	2	0	0	405.093953
20	22	9	0	0	0	405.119105
19	22	8	2	0	0	405.130338
21	26	8	0	0	0	405.15549
20	26	7	2	0	0	405.166724
22	30	7	0	0	0	405.191876
23	34	6	0	0	0	405.228261
19	21	9	1	0	0	406.114354
20	25	8	1	0	0	406.150739
21	29	7	1	0	0	406.187125
22	33	6	1	0	0	406.22351
19	20	10	0	0	0	407.098369
18	20	9	2	0	0	407.109603
20	24	9	0	0	0	407.134755
19	24	8	2	0	0	407.145988
21	28	8	0	0	0	407.17114
22	32	7	0	0	0	407.207526
23	36	6	0	0	0	407.243911
18	19	10	1	0	0	408.093618
19	23	9	1	0	0	408.130004
20	27	8	1	0	0	408.166389
21	31	7	1	0	0	408.202775
19	22	8	0	1	0	409.096261
19	22	10	0	0	0	409.114019
18	22	9	2	0	0	409.125253
20	26	7	0	1	0	409.132647
20	26	9	0	0	0	409.150405
19	26	8	2	0	0	409.161638
21	30	8	0	0	0	409.18679
22	34	7	0	0	0	409.223176
18	21	10	1	0	0	410.109269
19	25	9	1	0	0	410.145654
20	29	8	1	0	0	410.182039
21	33	7	1	0	0	410.218425
19	24	8	0	1	0	411.111911
19	24	10	0	0	0	411.129669
18	24	9	2	0	0	411.140903
20	28	9	0	0	0	411.166055
21	32	8	0	0	0	411.20244
22	36	7	0	0	0	411.238826
18	23	10	1	0	0	412.124919
22	23	7	1	0	0	412.140175
19	27	9	1	0	0	412.161304
20	31	8	1	0	0	412.197689
18	22	9	0	1	0	413.091176
18	22	11	0	0	0	413.108934
19	26	8	0	1	0	413.127561
21	22	7	2	0	0	413.135424
19	26	10	0	0	0	413.14532
20	30	7	0	1	0	413.163947
20	30	9	0	0	0	413.181705
21	34	8	0	0	0	413.21809
21	21	8	1	0	0	414.119439
18	25	10	1	0	0	414.140569
22	25	7	1	0	0	414.155825
19	29	9	1	0	0	414.176954
23	29	6	1	0	0	414.19221
20	20	8	2	0	0	415.114688
18	24	11	0	0	0	415.124584
19	28	8	0	1	0	415.143211
21	24	7	2	0	0	415.151074
19	28	10	0	0	0	415.16097
23	28	7	0	0	0	415.176226
20	32	9	0	0	0	415.197355
24	32	6	0	0	0	415.212611
21	36	8	0	0	0	415.23374
21	23	8	1	0	0	416.135089
22	27	7	1	0	0	416.171475
23	31	6	1	0	0	416.20786
19	18	9	2	0	0	417.093953
18	26	9	0	1	0	417.122476
20	22	8	2	0	0	417.130338
18	26	11	0	0	0	417.140234
22	26	8	0	0	0	417.15549
21	26	7	2	0	0	417.166724
19	30	10	0	0	0	417.17662
23	30	7	0	0	0	417.191876
22	30	6	2	0	0	417.203109
24	34	6	0	0	0	417.228261
20	21	9	1	0	0	418.114354
21	25	8	1	0	0	418.150739
22	29	7	1	0	0	418.187125
23	33	6	1	0	0	418.22351
20	20	10	0	0	0	419.098369
19	20	9	2	0	0	419.109603
21	24	9	0	0	0	419.134755
20	24	8	2	0	0	419.145988
22	28	8	0	0	0	419.17114
21	28	7	2	0	0	419.182374
23	32	7	0	0	0	419.207526
24	36	6	0	0	0	419.243911
19	19	10	1	0	0	420.093618
20	23	9	1	0	0	420.130004
21	27	8	1	0	0	420.166389
22	31	7	1	0	0	420.202775
18	18	10	2	0	0	421.088867
20	22	10	0	0	0	421.114019
19	22	9	2	0	0	421.125253
21	26	9	0	0	0	421.150405
20	26	8	2	0	0	421.161638
22	30	8	0	0	0	421.18679
23	34	7	0	0	0	421.223176
24	38	6	0	0	0	421.259561
19	21	10	1	0	0	422.109269
20	25	9	1	0	0	422.145654
21	29	8	1	0	0	422.182039
22	33	7	1	0	0	422.218425
19	20	11	0	0	0	423.093284
18	20	10	2	0	0	423.104517
20	24	8	0	1	0	423.111911
20	24	10	0	0	0	423.129669
19	24	9	2	0	0	423.140903
21	28	9	0	0	0	423.166055
20	28	8	2	0	0	423.177288
22	32	8	0	0	0	423.20244
23	36	7	0	0	0	423.238826
19	23	10	1	0	0	424.124919
20	27	9	1	0	0	424.161304
21	31	8	1	0	0	424.197689
22	35	7	1	0	0	424.234075
19	22	9	0	1	0	425.091176
19	22	11	0	0	0	425.108934
20	26	8	0	1	0	425.127561
20	26	10	0	0	0	425.145319
21	30	9	0	0	0	425.181705
22	34	8	0	0	0	425.21809
23	38	7	0	0	0	425.254476
18	21	11	1	0	0	426.104183
19	25	10	1	0	0	426.140569
23	25	7	1	0	0	426.155825
20	29	9	1	0	0	426.176954
21	33	8	1	0	0	426.213339
19	24	9	0	1	0	427.106826
19	24	11	0	0	0	427.124584
20	28	8	0	1	0	427.143211
22	24	7	2	0	0	427.151074
20	28	10	0	0	0	427.16097
21	32	9	0	0	0	427.197355
22	36	8	0	0	0	427.23374
22	23	8	1	0	0	428.135089
19	27	10	1	0	0	428.156219
23	27	7	1	0	0	428.171475
20	31	9	1	0	0	428.192604
19	26	9	0	1	0	429.122476
21	22	8	2	0	0	429.130338
19	26	11	0	0	0	429.140234
20	30	8	0	1	0	429.158861
22	26	7	2	0	0	429.166724
20	30	10	0	0	0	429.17662
24	30	7	0	0	0	429.191876
21	34	9	0	0	0	429.213005
25	34	6	0	0	0	429.228261
21	21	9	1	0	0	430.114354
22	25	8	1	0	0	430.150739
23	29	7	1	0	0	430.187125
24	33	6	1	0	0	430.22351
20	20	9	2	0	0	431.109603
21	24	8	2	0	0	431.145988
23	28	8	0	0	0	431.17114
22	28	7	2	0	0	431.182374
24	32	7	0	0	0	431.207526
25	36	6	0	0	0	431.243911
21	23	9	1	0	0	432.130004
22	27	8	1	0	0	432.166389
23	31	7	1	0	0	432.202775
24	35	6	1	0	0	432.23916
20	22	9	2	0	0	433.125253
22	26	9	0	0	0	433.150405
21	26	8	2	0	0	433.161638
23	30	8	0	0	0	433.18679
22	30	7	2	0	0	433.198024
24	34	7	0	0	0	433.223176
20	21	10	1	0	0	434.109269
21	25	9	1	0	0	434.145654
22	29	8	1	0	0	434.182039
23	33	7	1	0	0	434.218425
19	20	10	2	0	0	435.104517
21	24	10	0	0	0	435.129669
20	24	9	2	0	0	435.140903
22	28	9	0	0	0	435.166055
21	28	8	2	0	0	435.177288
23	32	8	0	0	0	435.20244
24	36	7	0	0	0	435.238826
20	23	10	1	0	0	436.124919
21	27	9	1	0	0	436.161304
22	31	8	1	0	0	436.197689
23	35	7	1	0	0	436.234075
20	22	11	0	0	0	437.108934
19	22	10	2	0	0	437.120167
21	26	10	0	0	0	437.145319
20	26	9	2	0	0	437.156553
22	30	7	0	1	0	437.163947
22	30	9	0	0	0	437.181705
23	34	8	0	0	0	437.21809
24	38	7	0	0	0	437.254476
20	25	10	1	0	0	438.140569
21	29	9	1	0	0	438.176954
22	33	8	1	0	0	438.213339
20	24	11	0	0	0	439.124584
21	28	10	0	0	0	439.16097
22	32	9	0	0	0	439.197355
23	36	8	0	0	0	439.23374
24	40	7	0	0	0	439.270126
19	23	11	1	0	0	440.119833
20	27	10	1	0	0	440.156219
24	27	7	1	0	0	440.171475
21	31	9	1	0	0	440.192604
20	26	9	0	1	0	441.122476
22	22	8	2	0	0	441.130338
20	26	11	0	0	0	441.140234
23	26	7	2	0	0	441.166724
21	30	10	0	0	0	441.17662
22	34	9	0	0	0	441.213005
23	38	8	0	0	0	441.24939
23	25	8	1	0	0	442.150739
20	29	10	1	0	0	442.171869
24	29	7	1	0	0	442.187125
19	24	10	0	1	0	443.101741
19	24	12	0	0	0	443.119499
20	28	9	0	1	0	443.138126
22	24	8	2	0	0	443.145988
20	28	11	0	0	0	443.155884
23	28	7	2	0	0	443.182374
21	32	10	0	0	0	443.19227
25	32	7	0	0	0	443.207526
22	36	9	0	0	0	443.228655
22	23	9	1	0	0	444.130004
23	27	8	1	0	0	444.166389
24	31	7	1	0	0	444.202775
19	26	10	0	1	0	445.117391
21	22	9	2	0	0	445.125253
22	26	8	2	0	0	445.161638
24	30	8	0	0	0	445.18679
23	30	7	2	0	0	445.198024
25	34	7	0	0	0	445.223176
22	25	9	1	0	0	446.145654
23	29	8	1	0	0	446.182039
24	33	7	1	0	0	446.218425
20	20	10	2	0	0	447.104517
21	24	9	2	0	0	447.140903
23	28	9	0	0	0	447.166055
22	28	8	2	0	0	447.177288
24	32	8	0	0	0	447.20244
25	36	7	0	0	0	447.238826
21	23	10	1	0	0	448.124919
22	27	9	1	0	0	448.161304
23	31	8	1	0	0	448.197689
24	35	7	1	0	0	448.234075
20	22	10	2	0	0	449.120167
22	26	10	0	0	0	449.145319
21	26	9	2	0	0	449.156553
23	30	9	0	0	0	449.181705
22	30	8	2	0	0	449.192938
24	34	8	0	0	0	449.21809
25	38	7	0	0	0	449.254476
21	25	10	1	0	0	450.140569
22	29	9	1	0	0	450.176954
23	33	8	1	0	0	450.213339
24	37	7	1	0	0	450.249725
21	24	11	0	0	0	451.124584
20	24	10	2	0	0	451.135817
22	28	8	0	1	0	451.143211
22	28	10	0	0	0	451.16097
21	28	9	2	0	0	451.172203
23	32	9	0	0	0	451.197355
24	36	8	0	0	0	451.23374
25	40	7	0	0	0	451.270126
20	23	11	1	0	0	452.119833
21	27	10	1	0	0	452.156219
22	31	9	1	0	0	452.192604
23	35	8	1	0	0	452.228989
21	26	9	0	1	0	453.122476
21	26	11	0	0	0	453.140234
20	26	10	2	0	0	453.151467
22	30	8	0	1	0	453.158861
22	30	10	0	0	0	453.17662
23	34	9	0	0	0	453.213005
24	38	8	0	0	0	453.24939
20	25	11	1	0	0	454.135483
21	29	10	1	0	0	454.171869
22	33	9	1	0	0	454.208254
20	24	12	0	0	0	455.119499
21	28	9	0	1	0	455.138126
21	28	11	0	0	0	455.155884
22	32	8	0	1	0	455.174511
22	32	10	0	0	0	455.19227
23	36	9	0	0	0	455.228655
24	40	8	0	0	0	455.26504
20	27	11	1	0	0	456.151133
24	27	8	1	0	0	456.166389
21	31	10	1	0	0	456.187519
20	26	10	0	1	0	457.11739
20	26	12	0	0	0	457.135149
21	30	9	0	1	0	457.153776
23	26	8	2	0	0	457.161638
21	30	11	0	0	0	457.171534
22	34	8	0	1	0	457.190161
24	30	7	2	0	0	457.198024
22	34	10	0	0	0	457.20792
26	34	7	0	0	0	457.223176
23	38	9	0	0	0	457.244305
23	25	9	1	0	0	458.145654
24	29	8	1	0	0	458.182039
25	33	7	1	0	0	458.218425
20	28	10	0	1	0	459.13304
22	24	9	2	0	0	459.140903
23	28	8	2	0	0	459.177288
21	32	11	0	0	0	459.187184
26	36	7	0	0	0	459.238826
23	27	9	1	0	0	460.161304
24	31	8	1	0	0	460.197689
25	35	7	1	0	0	460.234075
21	22	10	2	0	0	461.120167
22	26	9	2	0	0	461.156553
24	30	9	0	0	0	461.181705
23	30	8	2	0	0	461.192938
25	34	8	0	0	0	461.21809
26	38	7	0	0	0	461.254476
22	25	10	1	0	0	462.140569
23	29	9	1	0	0	462.176954
24	33	8	1	0	0	462.213339
25	37	7	1	0	0	462.249725
21	24	10	2	0	0	463.135817
23	28	10	0	0	0	463.16097
22	28	9	2	0	0	463.172203
24	32	9	0	0	0	463.197355
23	32	8	2	0	0	463.208588
25	36	8	0	0	0	463.23374
26	40	7	0	0	0	463.270126
21	23	11	1	0	0	464.119833
22	27	10	1	0	0	464.156219
23	31	9	1	0	0	464.192604
24	35	8	1	0	0	464.228989
22	26	11	0	0	0	465.140234
21	26	10	2	0	0	465.151467
23	30	8	0	1	0	465.158861
23	30	10	0	0	0	465.17662
22	30	9	2	0	0	465.187853
24	34	9	0	0	0	465.213005
25	38	8	0	0	0	465.24939
26	42	7	0	0	0	465.285776
21	25	11	1	0	0	466.135483
22	29	10	1	0	0	466.171869
23	33	9	1	0	0	466.208254
21	24	12	0	0	0	467.119499
22	28	9	0	1	0	467.138126
22	28	11	0	0	0	467.155884
23	32	8	0	1	0	467.174511
23	32	10	0	0	0	467.19227
24	36	9	0	0	0	467.228655
25	40	8	0	0	0	467.26504
21	27	11	1	0	0	468.151133
22	31	10	1	0	0	468.187519
23	35	9	1	0	0	468.223904
21	26	12	0	0	0	469.135149
22	30	9	0	1	0	469.153776
22	30	11	0	0	0	469.171534
23	34	8	0	1	0	469.190161
23	34	10	0	0	0	469.20792
24	38	9	0	0	0	469.244305
24	25	9	1	0	0	470.145654
21	29	11	1	0	0	470.166783
25	29	8	1	0	0	470.182039
23	24	9	2	0	0	471.140903
21	28	12	0	0	0	471.150799
22	32	9	0	1	0	471.169426
22	32	11	0	0	0	471.187184
25	32	7	2	0	0	471.213674
23	36	10	0	0	0	471.223569
24	27	9	1	0	0	472.161304
25	31	8	1	0	0	472.197689
23	26	9	2	0	0	473.156553
22	34	11	0	0	0	473.202834
26	34	8	0	0	0	473.21809
27	38	7	0	0	0	473.254476
23	25	10	1	0	0	474.140569
24	29	9	1	0	0	474.176954
25	33	8	1	0	0	474.213339
20	28	11	0	1	0	475.127955
23	28	9	2	0	0	475.172203
25	32	9	0	0	0	475.197355
24	32	8	2	0	0	475.208588
26	36	8	0	0	0	475.23374
27	40	7	0	0	0	475.270126
22	23	11	1	0	0	476.119833
23	27	10	1	0	0	476.156219
24	31	9	1	0	0	476.192604
25	35	8	1	0	0	476.228989
22	26	10	2	0	0	477.151467
24	30	10	0	0	0	477.17662
23	30	9	2	0	0	477.187853
25	34	9	0	0	0	477.213005
26	38	8	0	0	0	477.24939
27	42	7	0	0	0	477.285776
22	25	11	1	0	0	478.135483
23	29	10	1	0	0	478.171869
24	33	9	1	0	0	478.208254
25	37	8	1	0	0	478.244639
21	24	11	2	0	0	479.130732
23	28	11	0	0	0	479.155884
22	28	10	2	0	0	479.167118
24	32	8	0	1	0	479.174511
24	32	10	0	0	0	479.19227
25	36	9	0	0	0	479.228655
26	40	8	0	0	0	479.26504
27	44	7	0	0	0	479.301426
22	27	11	1	0	0	480.151133
23	31	10	1	0	0	480.187519
24	35	9	1	0	0	480.223904
22	26	12	0	0	0	481.135149
23	30	11	0	0	0	481.171534
24	34	8	0	1	0	481.190161
24	34	10	0	0	0	481.20792
25	38	9	0	0	0	481.244305
26	42	8	0	0	0	481.28069
22	29	11	1	0	0	482.166783
23	33	10	1	0	0	482.203169
24	37	9	1	0	0	482.239554
22	28	12	0	0	0	483.150799
23	32	9	0	1	0	483.169426
23	32	11	0	0	0	483.187184
24	36	8	0	1	0	483.205811
24	36	10	0	0	0	483.223569
25	40	9	0	0	0	483.259955
22	31	11	1	0	0	484.182433
22	30	10	0	1	0	485.148691
22	30	12	0	0	0	485.166449
23	34	9	0	1	0	485.185076
23	34	11	0	0	0	485.202834
24	38	8	0	1	0	485.221461
24	38	10	0	0	0	485.239219
25	29	9	1	0	0	486.176954
26	33	8	1	0	0	486.213339
23	24	10	2	0	0	487.135817
24	28	9	2	0	0	487.172203
25	31	9	1	0	0	488.192604
26	35	8	1	0	0	488.228989
24	30	9	2	0	0	489.187853
26	34	9	0	0	0	489.213005
25	34	8	2	0	0	489.224238
27	38	8	0	0	0	489.24939
23	25	11	1	0	0	490.135483
24	29	10	1	0	0	490.171869
25	33	9	1	0	0	490.208254
26	37	8	1	0	0	490.244639
23	28	10	2	0	0	491.167118
25	32	10	0	0	0	491.19227
24	32	9	2	0	0	491.203503
26	36	9	0	0	0	491.228655
27	40	8	0	0	0	491.26504
23	27	11	1	0	0	492.151133
24	31	10	1	0	0	492.187519
25	35	9	1	0	0	492.223904
26	39	8	1	0	0	492.260289
22	26	11	2	0	0	493.146382
24	30	11	0	0	0	493.171534
23	30	10	2	0	0	493.182768
25	34	10	0	0	0	493.20792
26	38	9	0	0	0	493.244305
27	42	8	0	0	0	493.28069
23	29	11	1	0	0	494.166783
24	33	10	1	0	0	494.203169
25	37	9	1	0	0	494.239554
24	32	11	0	0	0	495.187184
25	36	10	0	0	0	495.223569
26	40	9	0	0	0	495.259955
27	44	8	0	0	0	495.29634
23	31	11	1	0	0	496.182433
27	31	8	1	0	0	496.197689
24	35	10	1	0	0	496.218818
23	30	12	0	0	0	497.166449
24	34	9	0	1	0	497.185076
24	34	11	0	0	0	497.202834
25	38	10	0	0	0	497.239219
26	42	9	0	0	0	497.275605
23	33	11	1	0	0	498.198083
23	32	10	0	1	0	499.16434
23	32	12	0	0	0	499.182099
24	36	9	0	1	0	499.200726
24	36	11	0	0	0	499.218484
25	40	10	0	0	0	499.254869
24	38	11	0	0	0	501.234134
28	38	8	0	0	0	501.24939
26	33	9	1	0	0	502.208254
27	37	8	1	0	0	502.244639
28	40	8	0	0	0	503.26504
25	31	10	1	0	0	504.187519
26	35	9	1	0	0	504.223904
26	34	10	0	0	0	505.20792
27	38	9	0	0	0	505.244305
28	42	8	0	0	0	505.28069
24	29	11	1	0	0	506.166783
25	33	10	1	0	0	506.203169
26	37	9	1	0	0	506.239554
25	32	11	0	0	0	507.187184
26	36	10	0	0	0	507.223569
27	40	9	0	0	0	507.259955
24	31	11	1	0	0	508.182433
25	35	10	1	0	0	508.218818
26	39	9	1	0	0	508.255204
24	30	12	0	0	0	509.166449
25	34	11	0	0	0	509.202834
26	38	10	0	0	0	509.239219
27	42	9	0	0	0	509.275605
24	33	11	1	0	0	510.198083
24	32	10	0	1	0	511.16434
24	32	12	0	0	0	511.182099
25	36	11	0	0	0	511.218484
26	40	10	0	0	0	511.25487
24	34	12	0	0	0	513.197749
25	38	11	0	0	0	513.234134
26	42	10	0	0	0	513.270519
25	40	11	0	0	0	515.249784
26	31	10	1	0	0	516.187519
27	35	9	1	0	0	516.223904
28	38	9	0	0	0	517.244305
25	29	11	1	0	0	518.166783
27	37	9	1	0	0	518.239554
28	40	9	0	0	0	519.259955
25	31	11	1	0	0	520.182433
26	35	10	1	0	0	520.218818
27	39	9	1	0	0	520.255204
26	34	11	0	0	0	521.202834
27	38	10	0	0	0	521.239219
28	42	9	0	0	0	521.275605
24	29	12	1	0	0	522.161698
25	33	11	1	0	0	522.198083
25	32	12	0	0	0	523.182099
26	36	11	0	0	0	523.218484
27	40	10	0	0	0	523.25487
28	44	9	0	0	0	523.291255
25	34	12	0	0	0	525.197749
26	38	9	0	1	0	525.216376
26	38	11	0	0	0	525.234134
27	42	10	0	0	0	525.270519
25	36	12	0	0	0	527.213399
27	35	10	1	0	0	532.218818
28	38	10	0	0	0	533.239219
26	33	11	1	0	0	534.198083
27	37	10	1	0	0	534.234469
29	44	9	0	0	0	535.291255
26	35	11	1	0	0	536.213733
27	39	10	1	0	0	536.250118
27	38	11	0	0	0	537.234134
28	42	10	0	0	0	537.270519
27	40	11	0	0	0	539.249784
28	44	10	0	0	0	539.286169
27	42	11	0	0	0	541.265434
29	40	10	0	0	0	547.25487
28	39	10	1	0	0	548.250118
28	38	11	0	0	0	549.234134
27	40	12	0	0	0	555.244699
27	42	12	0	0	0	557.260349
29	38	11	0	0	0	561.234134
30	42	10	0	0	0	561.270519
28	36	12	0	0	0	563.213399
29	40	11	0	0	0	563.249784
30	44	10	0	0	0	563.286169
27	35	12	1	0	0	564.208648
28	38	12	0	0	0	565.229049
29	42	11	0	0	0	565.265434
30	46	10	0	0	0	565.301819
28	40	12	0	0	0	567.244699
29	44	11	0	0	0	567.281084
30	40	11	0	0	0	575.249784
31	44	10	0	0	0	575.286169
29	38	12	0	0	0	577.229049
30	42	11	0	0	0	577.265434
29	40	12	0	0	0	579.244699
28	40	13	0	0	0	583.239613
31	42	12	0	0	0	605.260349
