# Supplementary material for: Characterization of a Newly Available Coastal Marine Dissolved Organic Matter Reference Material (TRM-0522)
Source: Anal Chem. 2023 Apr 13;95(16):6559–67. doi: 10.1021/acs.analchem.2c05304 (PMC10134136; doi:10.1021/acs.analchem.2c05304)
Supplement: Supplementary file 2 — ac2c05304_si_002.zip [file ac2c05304_si_002.zip › common_SRFA_neg.csv]

C	H	O	N	S	Na	m/z
13	12	6	0	0	0	263.056111
12	12	7	0	0	0	267.051026
12	14	7	0	0	0	269.066676
11	14	8	0	0	0	273.06159
14	12	6	0	0	0	275.056111
15	16	5	0	0	0	275.092497
13	10	7	0	0	0	277.035376
14	14	6	0	0	0	277.071761
15	18	5	0	0	0	277.108146
12	8	8	0	0	0	279.01464
13	12	7	0	0	0	279.051026
14	16	6	0	0	0	279.087411
13	14	7	0	0	0	281.066676
11	8	9	0	0	0	283.009555
12	12	8	0	0	0	283.04594
13	16	7	0	0	0	283.082326
14	20	6	0	0	0	283.118711
12	14	8	0	0	0	285.06159
13	18	7	0	0	0	285.097976
14	8	7	0	0	0	287.019726
15	12	6	0	0	0	287.056111
14	10	7	0	0	0	289.035376
15	14	6	0	0	0	289.071761
16	18	5	0	0	0	289.108146
13	8	8	0	0	0	291.01464
14	12	7	0	0	0	291.051026
15	16	6	0	0	0	291.087411
16	20	5	0	0	0	291.123797
13	10	8	0	0	0	293.03029
14	14	7	0	0	0	293.066676
15	18	6	0	0	0	293.103061
12	8	9	0	0	0	295.009555
13	12	8	0	0	0	295.04594
14	16	7	0	0	0	295.082326
15	20	6	0	0	0	295.118711
12	10	9	0	0	0	297.025205
13	14	8	0	0	0	297.06159
14	18	7	0	0	0	297.097976
12	12	9	0	0	0	299.040855
13	16	8	0	0	0	299.07724
14	20	7	0	0	0	299.113626
15	10	7	0	0	0	301.035376
12	14	9	0	0	0	301.056505
16	14	6	0	0	0	301.071761
13	18	8	0	0	0	301.09289
17	18	5	0	0	0	301.108146
15	12	7	0	0	0	303.051026
12	16	9	0	0	0	303.072155
16	16	6	0	0	0	303.087411
17	20	5	0	0	0	303.123797
14	10	8	0	0	0	305.03029
15	14	7	0	0	0	305.066676
16	18	6	0	0	0	305.103061
17	22	5	0	0	0	305.139446
13	8	9	0	0	0	307.009555
14	12	8	0	0	0	307.04594
15	16	7	0	0	0	307.082326
16	20	6	0	0	0	307.118711
13	10	9	0	0	0	309.025205
15	18	7	0	0	0	309.097976
16	22	6	0	0	0	309.134361
13	12	9	0	0	0	311.040855
15	20	7	0	0	0	311.113626
12	10	10	0	0	0	313.020119
16	10	7	0	0	0	313.035376
13	14	9	0	0	0	313.056505
17	14	6	0	0	0	313.071761
14	18	8	0	0	0	313.09289
15	22	7	0	0	0	313.129276
15	8	8	0	0	0	315.01464
12	12	10	0	0	0	315.03577
16	12	7	0	0	0	315.051026
13	16	9	0	0	0	315.072155
17	16	6	0	0	0	315.087411
14	20	8	0	0	0	315.10854
18	20	5	0	0	0	315.123797
15	10	8	0	0	0	317.03029
12	14	10	0	0	0	317.05142
16	14	7	0	0	0	317.066676
13	18	9	0	0	0	317.087805
17	18	6	0	0	0	317.103061
18	22	5	0	0	0	317.139446
14	8	9	0	0	0	319.009555
15	12	8	0	0	0	319.04594
16	16	7	0	0	0	319.082326
17	20	6	0	0	0	319.118711
18	24	5	0	0	0	319.155097
14	10	9	0	0	0	321.025205
15	14	8	0	0	0	321.06159
16	18	7	0	0	0	321.097976
17	22	6	0	0	0	321.134361
13	8	10	0	0	0	323.00447
14	12	9	0	0	0	323.040855
15	16	8	0	0	0	323.07724
16	20	7	0	0	0	323.113626
17	24	6	0	0	0	323.150011
13	10	10	0	0	0	325.020119
14	14	9	0	0	0	325.056505
15	18	8	0	0	0	325.09289
16	22	7	0	0	0	325.129276
13	12	10	0	0	0	327.03577
17	12	7	0	0	0	327.051026
14	16	9	0	0	0	327.072155
15	20	8	0	0	0	327.10854
16	24	7	0	0	0	327.144926
16	10	8	0	0	0	329.03029
13	14	10	0	0	0	329.05142
17	14	7	0	0	0	329.066676
14	18	9	0	0	0	329.087805
18	18	6	0	0	0	329.103061
15	22	8	0	0	0	329.12419
19	22	5	0	0	0	329.139446
15	8	9	0	0	0	331.009555
16	12	8	0	0	0	331.04594
13	16	10	0	0	0	331.06707
17	16	7	0	0	0	331.082326
14	20	9	0	0	0	331.103455
18	20	6	0	0	0	331.118711
19	24	5	0	0	0	331.155097
15	10	9	0	0	0	333.025205
16	14	8	0	0	0	333.06159
17	18	7	0	0	0	333.097976
18	22	6	0	0	0	333.134361
19	26	5	0	0	0	333.170747
14	8	10	0	0	0	335.00447
15	12	9	0	0	0	335.040855
16	16	8	0	0	0	335.07724
17	20	7	0	0	0	335.113626
18	24	6	0	0	0	335.150011
14	10	10	0	0	0	337.020119
15	14	9	0	0	0	337.056505
16	18	8	0	0	0	337.09289
17	22	7	0	0	0	337.129276
18	26	6	0	0	0	337.165661
14	12	10	0	0	0	339.03577
15	16	9	0	0	0	339.072155
16	20	8	0	0	0	339.10854
17	24	7	0	0	0	339.144926
13	10	11	0	0	0	341.015034
17	10	8	0	0	0	341.03029
14	14	10	0	0	0	341.05142
18	14	7	0	0	0	341.066676
15	18	9	0	0	0	341.087805
19	18	6	0	0	0	341.103061
16	22	8	0	0	0	341.12419
17	26	7	0	0	0	341.160576
16	8	9	0	0	0	343.009555
13	12	11	0	0	0	343.030684
17	12	8	0	0	0	343.04594
14	16	10	0	0	0	343.06707
18	16	7	0	0	0	343.082326
15	20	9	0	0	0	343.103455
19	20	6	0	0	0	343.118711
16	24	8	0	0	0	343.13984
20	24	5	0	0	0	343.155097
16	10	9	0	0	0	345.025205
13	14	11	0	0	0	345.046334
17	14	8	0	0	0	345.06159
14	18	10	0	0	0	345.082719
18	18	7	0	0	0	345.097976
15	22	9	0	0	0	345.119105
19	22	6	0	0	0	345.134361
20	26	5	0	0	0	345.170746
15	8	10	0	0	0	347.00447
16	12	9	0	0	0	347.040855
17	16	8	0	0	0	347.07724
18	20	7	0	0	0	347.113626
19	24	6	0	0	0	347.150011
15	10	10	0	0	0	349.020119
16	14	9	0	0	0	349.056505
17	18	8	0	0	0	349.09289
18	22	7	0	0	0	349.129276
19	26	6	0	0	0	349.165661
15	12	10	0	0	0	351.03577
16	16	9	0	0	0	351.072155
17	20	8	0	0	0	351.10854
18	24	7	0	0	0	351.144926
19	28	6	0	0	0	351.181311
14	10	11	0	0	0	353.015034
15	14	10	0	0	0	353.05142
16	18	9	0	0	0	353.087805
17	22	8	0	0	0	353.12419
18	26	7	0	0	0	353.160576
17	8	9	0	0	0	355.009555
14	12	11	0	0	0	355.030684
18	12	8	0	0	0	355.04594
15	16	10	0	0	0	355.06707
19	16	7	0	0	0	355.082326
16	20	9	0	0	0	355.103455
20	20	6	0	0	0	355.118711
17	24	8	0	0	0	355.13984
18	28	7	0	0	0	355.176226
17	10	9	0	0	0	357.025205
14	14	11	0	0	0	357.046334
18	14	8	0	0	0	357.06159
15	18	10	0	0	0	357.082719
19	18	7	0	0	0	357.097976
16	22	9	0	0	0	357.119105
20	22	6	0	0	0	357.134361
17	26	8	0	0	0	357.15549
16	8	10	0	0	0	359.00447
17	12	9	0	0	0	359.040855
14	16	11	0	0	0	359.061984
18	16	8	0	0	0	359.07724
15	20	10	0	0	0	359.098369
19	20	7	0	0	0	359.113626
16	24	9	0	0	0	359.134755
20	24	6	0	0	0	359.150011
17	15	8	1	0	0	360.072489
16	10	10	0	0	0	361.020119
17	14	9	0	0	0	361.056505
18	18	8	0	0	0	361.09289
19	22	7	0	0	0	361.129276
20	26	6	0	0	0	361.165661
16	12	10	0	0	0	363.03577
17	16	9	0	0	0	363.072155
18	20	8	0	0	0	363.10854
19	24	7	0	0	0	363.144926
20	28	6	0	0	0	363.181311
16	15	9	1	0	0	364.067404
15	10	11	0	0	0	365.015034
16	14	10	0	0	0	365.05142
17	18	9	0	0	0	365.087805
18	22	8	0	0	0	365.12419
19	26	7	0	0	0	365.160576
15	12	11	0	0	0	367.030684
16	16	10	0	0	0	367.06707
17	20	9	0	0	0	367.103455
18	24	8	0	0	0	367.13984
19	28	7	0	0	0	367.176226
18	10	9	0	0	0	369.025205
15	14	11	0	0	0	369.046334
19	14	8	0	0	0	369.06159
16	18	10	0	0	0	369.082719
20	18	7	0	0	0	369.097976
17	22	9	0	0	0	369.119105
21	22	6	0	0	0	369.134361
18	26	8	0	0	0	369.15549
14	12	12	0	0	0	371.025599
18	12	9	0	0	0	371.040855
15	16	11	0	0	0	371.061984
19	16	8	0	0	0	371.07724
16	20	10	0	0	0	371.098369
20	20	7	0	0	0	371.113626
17	24	9	0	0	0	371.134755
21	24	6	0	0	0	371.150011
18	28	8	0	0	0	371.17114
17	10	10	0	0	0	373.020119
14	14	12	0	0	0	373.041249
18	14	9	0	0	0	373.056505
15	18	11	0	0	0	373.077634
19	18	8	0	0	0	373.09289
16	22	10	0	0	0	373.114019
20	22	7	0	0	0	373.129276
17	26	9	0	0	0	373.150405
21	26	6	0	0	0	373.165661
17	12	10	0	0	0	375.03577
18	16	9	0	0	0	375.072155
15	20	11	0	0	0	375.093284
19	20	8	0	0	0	375.10854
20	24	7	0	0	0	375.144926
21	28	6	0	0	0	375.181311
17	15	9	1	0	0	376.067404
16	10	11	0	0	0	377.015034
17	14	10	0	0	0	377.05142
18	18	9	0	0	0	377.087805
19	22	8	0	0	0	377.12419
20	26	7	0	0	0	377.160576
21	30	6	0	0	0	377.196961
17	17	9	1	0	0	378.083054
16	12	11	0	0	0	379.030684
17	16	10	0	0	0	379.06707
18	20	9	0	0	0	379.103455
19	24	8	0	0	0	379.13984
20	28	7	0	0	0	379.176226
16	14	11	0	0	0	381.046334
17	18	10	0	0	0	381.082719
18	22	9	0	0	0	381.119105
19	26	8	0	0	0	381.15549
20	30	7	0	0	0	381.191876
15	12	12	0	0	0	383.025599
19	12	9	0	0	0	383.040855
16	16	11	0	0	0	383.061984
20	16	8	0	0	0	383.07724
17	20	10	0	0	0	383.098369
21	20	7	0	0	0	383.113626
18	24	9	0	0	0	383.134755
19	28	8	0	0	0	383.17114
18	10	10	0	0	0	385.020119
15	14	12	0	0	0	385.041249
19	14	9	0	0	0	385.056505
16	18	11	0	0	0	385.077634
20	18	8	0	0	0	385.09289
17	22	10	0	0	0	385.114019
21	22	7	0	0	0	385.129276
18	26	9	0	0	0	385.150405
22	26	6	0	0	0	385.165661
19	30	8	0	0	0	385.18679
18	12	10	0	0	0	387.03577
15	16	12	0	0	0	387.056899
19	16	9	0	0	0	387.072155
16	20	11	0	0	0	387.093284
20	20	8	0	0	0	387.10854
17	24	10	0	0	0	387.129669
21	24	7	0	0	0	387.144926
18	28	9	0	0	0	387.166055
22	28	6	0	0	0	387.181311
18	15	9	1	0	0	388.067404
17	10	11	0	0	0	389.015034
18	14	10	0	0	0	389.05142
15	18	12	0	0	0	389.072549
19	18	9	0	0	0	389.087805
16	22	11	0	0	0	389.108934
20	22	8	0	0	0	389.12419
21	26	7	0	0	0	389.160576
22	30	6	0	0	0	389.196961
18	17	9	1	0	0	390.083054
17	12	11	0	0	0	391.030684
18	16	10	0	0	0	391.06707
19	20	9	0	0	0	391.103455
20	24	8	0	0	0	391.13984
21	28	7	0	0	0	391.176226
17	15	10	1	0	0	392.062319
18	19	9	1	0	0	392.098704
16	10	12	0	0	0	393.009949
17	14	11	0	0	0	393.046334
18	18	10	0	0	0	393.082719
19	22	9	0	0	0	393.119105
20	26	8	0	0	0	393.15549
21	30	7	0	0	0	393.191876
17	17	10	1	0	0	394.077969
16	12	12	0	0	0	395.025599
17	16	11	0	0	0	395.061984
18	20	10	0	0	0	395.098369
19	24	9	0	0	0	395.134755
20	28	8	0	0	0	395.17114
19	10	10	0	0	0	397.020119
16	14	12	0	0	0	397.041249
20	14	9	0	0	0	397.056505
17	18	11	0	0	0	397.077634
21	18	8	0	0	0	397.09289
18	22	10	0	0	0	397.114019
22	22	7	0	0	0	397.129276
19	26	9	0	0	0	397.150405
20	30	8	0	0	0	397.18679
19	12	10	0	0	0	399.03577
16	16	12	0	0	0	399.056899
20	16	9	0	0	0	399.072155
17	20	11	0	0	0	399.093284
21	20	8	0	0	0	399.10854
18	24	10	0	0	0	399.129669
22	24	7	0	0	0	399.144926
19	28	9	0	0	0	399.166055
23	28	6	0	0	0	399.181311
18	10	11	0	0	0	401.015034
15	14	13	0	0	0	401.036163
19	14	10	0	0	0	401.05142
16	18	12	0	0	0	401.072549
20	18	9	0	0	0	401.087805
17	22	11	0	0	0	401.108934
21	22	8	0	0	0	401.12419
18	26	10	0	0	0	401.14532
22	26	7	0	0	0	401.160576
23	30	6	0	0	0	401.196961
19	17	9	1	0	0	402.083054
18	12	11	0	0	0	403.030684
19	16	10	0	0	0	403.06707
16	20	12	0	0	0	403.088199
20	20	9	0	0	0	403.103455
17	24	11	0	0	0	403.124584
21	24	8	0	0	0	403.13984
22	28	7	0	0	0	403.176226
18	15	10	1	0	0	404.062319
19	19	9	1	0	0	404.098704
17	10	12	0	0	0	405.009949
18	14	11	0	0	0	405.046334
19	18	10	0	0	0	405.082719
20	22	9	0	0	0	405.119105
21	26	8	0	0	0	405.15549
22	30	7	0	0	0	405.191876
18	17	10	1	0	0	406.077969
19	21	9	1	0	0	406.114354
17	12	12	0	0	0	407.025599
18	16	11	0	0	0	407.061984
19	20	10	0	0	0	407.098369
20	24	9	0	0	0	407.134755
21	28	8	0	0	0	407.17114
22	32	7	0	0	0	407.207526
18	19	10	1	0	0	408.093618
17	14	12	0	0	0	409.041249
18	18	11	0	0	0	409.077634
19	22	10	0	0	0	409.114019
20	26	9	0	0	0	409.150405
21	30	8	0	0	0	409.18679
16	12	13	0	0	0	411.020513
20	12	10	0	0	0	411.03577
17	16	12	0	0	0	411.056899
21	16	9	0	0	0	411.072155
18	20	11	0	0	0	411.093284
22	20	8	0	0	0	411.10854
19	24	10	0	0	0	411.129669
23	24	7	0	0	0	411.144926
20	28	9	0	0	0	411.166055
21	32	8	0	0	0	411.20244
19	10	11	0	0	0	413.015034
16	14	13	0	0	0	413.036163
20	14	10	0	0	0	413.05142
17	18	12	0	0	0	413.072549
21	18	9	0	0	0	413.087805
18	22	11	0	0	0	413.108934
22	22	8	0	0	0	413.12419
19	26	10	0	0	0	413.14532
23	26	7	0	0	0	413.160576
20	30	9	0	0	0	413.181705
19	12	11	0	0	0	415.030684
16	16	13	0	0	0	415.051813
20	16	10	0	0	0	415.06707
17	20	12	0	0	0	415.088199
21	20	9	0	0	0	415.103455
18	24	11	0	0	0	415.124584
22	24	8	0	0	0	415.13984
19	28	10	0	0	0	415.16097
23	28	7	0	0	0	415.176226
19	15	10	1	0	0	416.062319
18	10	12	0	0	0	417.009949
19	14	11	0	0	0	417.046334
16	18	13	0	0	0	417.067463
20	18	10	0	0	0	417.082719
17	22	12	0	0	0	417.103849
21	22	9	0	0	0	417.119105
18	26	11	0	0	0	417.140234
22	26	8	0	0	0	417.15549
23	30	7	0	0	0	417.191876
19	17	10	1	0	0	418.077969
18	12	12	0	0	0	419.025599
19	16	11	0	0	0	419.061984
20	20	10	0	0	0	419.098369
21	24	9	0	0	0	419.134755
22	28	8	0	0	0	419.17114
23	32	7	0	0	0	419.207526
19	19	10	1	0	0	420.093618
18	14	12	0	0	0	421.041249
19	18	11	0	0	0	421.077634
20	22	10	0	0	0	421.114019
21	26	9	0	0	0	421.150405
22	30	8	0	0	0	421.18679
17	12	13	0	0	0	423.020513
18	16	12	0	0	0	423.056899
19	20	11	0	0	0	423.093284
20	24	10	0	0	0	423.129669
21	28	9	0	0	0	423.166055
22	32	8	0	0	0	423.20244
20	10	11	0	0	0	425.015034
17	14	13	0	0	0	425.036163
21	14	10	0	0	0	425.05142
18	18	12	0	0	0	425.072549
22	18	9	0	0	0	425.087805
19	22	11	0	0	0	425.108934
23	22	8	0	0	0	425.12419
20	26	10	0	0	0	425.145319
24	26	7	0	0	0	425.160576
21	30	9	0	0	0	425.181705
20	12	11	0	0	0	427.030684
17	16	13	0	0	0	427.051813
21	16	10	0	0	0	427.06707
18	20	12	0	0	0	427.088199
22	20	9	0	0	0	427.103455
19	24	11	0	0	0	427.124584
23	24	8	0	0	0	427.13984
20	28	10	0	0	0	427.16097
24	28	7	0	0	0	427.176226
21	32	9	0	0	0	427.197355
20	15	10	1	0	0	428.062319
19	10	12	0	0	0	429.009949
20	14	11	0	0	0	429.046334
17	18	13	0	0	0	429.067463
21	18	10	0	0	0	429.082719
18	22	12	0	0	0	429.103849
22	22	9	0	0	0	429.119105
19	26	11	0	0	0	429.140234
23	26	8	0	0	0	429.15549
20	30	10	0	0	0	429.17662
24	30	7	0	0	0	429.191876
20	17	10	1	0	0	430.077968
19	12	12	0	0	0	431.025599
20	16	11	0	0	0	431.061984
17	20	13	0	0	0	431.083113
21	20	10	0	0	0	431.098369
18	24	12	0	0	0	431.119499
22	24	9	0	0	0	431.134755
19	28	11	0	0	0	431.155884
23	28	8	0	0	0	431.17114
24	32	7	0	0	0	431.207526
20	19	10	1	0	0	432.093619
19	14	12	0	0	0	433.041249
20	18	11	0	0	0	433.077634
21	22	10	0	0	0	433.114019
22	26	9	0	0	0	433.150405
23	30	8	0	0	0	433.18679
24	34	7	0	0	0	433.223176
19	17	11	1	0	0	434.072883
18	12	13	0	0	0	435.020513
19	16	12	0	0	0	435.056899
20	20	11	0	0	0	435.093284
21	24	10	0	0	0	435.129669
22	28	9	0	0	0	435.166055
23	32	8	0	0	0	435.20244
18	14	13	0	0	0	437.036163
19	18	12	0	0	0	437.072549
20	22	11	0	0	0	437.108934
21	26	10	0	0	0	437.145319
22	30	9	0	0	0	437.181705
23	34	8	0	0	0	437.21809
21	12	11	0	0	0	439.030684
18	16	13	0	0	0	439.051813
22	16	10	0	0	0	439.06707
19	20	12	0	0	0	439.088199
23	20	9	0	0	0	439.103455
20	24	11	0	0	0	439.124584
24	24	8	0	0	0	439.13984
21	28	10	0	0	0	439.16097
25	28	7	0	0	0	439.176226
22	32	9	0	0	0	439.197355
20	10	12	0	0	0	441.009949
21	14	11	0	0	0	441.046334
18	18	13	0	0	0	441.067463
22	18	10	0	0	0	441.082719
19	22	12	0	0	0	441.103849
23	22	9	0	0	0	441.119105
20	26	11	0	0	0	441.140234
24	26	8	0	0	0	441.15549
21	30	10	0	0	0	441.17662
25	30	7	0	0	0	441.191876
20	12	12	0	0	0	443.025599
17	16	14	0	0	0	443.046728
21	16	11	0	0	0	443.061984
18	20	13	0	0	0	443.083113
22	20	10	0	0	0	443.098369
19	24	12	0	0	0	443.119499
23	24	9	0	0	0	443.134755
20	28	11	0	0	0	443.155884
24	28	8	0	0	0	443.17114
21	32	10	0	0	0	443.19227
25	32	7	0	0	0	443.207526
20	15	11	1	0	0	444.057233
20	14	12	0	0	0	445.041249
21	18	11	0	0	0	445.077634
18	22	13	0	0	0	445.098763
22	22	10	0	0	0	445.114019
19	26	12	0	0	0	445.135149
23	26	9	0	0	0	445.150405
20	30	11	0	0	0	445.171534
24	30	8	0	0	0	445.18679
19	12	13	0	0	0	447.020513
20	16	12	0	0	0	447.056899
21	20	11	0	0	0	447.093284
22	24	10	0	0	0	447.129669
23	28	9	0	0	0	447.166055
24	32	8	0	0	0	447.20244
19	14	13	0	0	0	449.036163
20	18	12	0	0	0	449.072549
21	22	11	0	0	0	449.108934
22	26	10	0	0	0	449.145319
23	30	9	0	0	0	449.181705
24	34	8	0	0	0	449.21809
18	12	14	0	0	0	451.015428
22	12	11	0	0	0	451.030684
19	16	13	0	0	0	451.051813
20	20	12	0	0	0	451.088199
21	24	11	0	0	0	451.124584
22	28	10	0	0	0	451.16097
23	32	9	0	0	0	451.197355
18	14	14	0	0	0	453.031078
22	14	11	0	0	0	453.046334
19	18	13	0	0	0	453.067463
23	18	10	0	0	0	453.082719
20	22	12	0	0	0	453.103849
24	22	9	0	0	0	453.119105
21	26	11	0	0	0	453.140234
25	26	8	0	0	0	453.15549
22	30	10	0	0	0	453.17662
23	34	9	0	0	0	453.213005
21	12	12	0	0	0	455.025599
18	16	14	0	0	0	455.046728
22	16	11	0	0	0	455.061984
19	20	13	0	0	0	455.083113
23	20	10	0	0	0	455.098369
20	24	12	0	0	0	455.119499
24	24	9	0	0	0	455.134755
21	28	11	0	0	0	455.155884
25	28	8	0	0	0	455.17114
22	32	10	0	0	0	455.19227
21	14	12	0	0	0	457.041249
18	18	14	0	0	0	457.062378
22	18	11	0	0	0	457.077634
19	22	13	0	0	0	457.098763
23	22	10	0	0	0	457.114019
20	26	12	0	0	0	457.135149
24	26	9	0	0	0	457.150405
21	30	11	0	0	0	457.171534
25	30	8	0	0	0	457.18679
21	17	11	1	0	0	458.072883
20	12	13	0	0	0	459.020513
21	16	12	0	0	0	459.056899
18	20	14	0	0	0	459.078028
22	20	11	0	0	0	459.093284
19	24	13	0	0	0	459.114413
23	24	10	0	0	0	459.129669
20	28	12	0	0	0	459.150799
24	28	9	0	0	0	459.166055
25	32	8	0	0	0	459.20244
20	14	13	0	0	0	461.036163
21	18	12	0	0	0	461.072549
22	22	11	0	0	0	461.108934
23	26	10	0	0	0	461.145319
24	30	9	0	0	0	461.181705
25	34	8	0	0	0	461.21809
19	12	14	0	0	0	463.015428
20	16	13	0	0	0	463.051813
21	20	12	0	0	0	463.088199
22	24	11	0	0	0	463.124584
23	28	10	0	0	0	463.16097
24	32	9	0	0	0	463.197355
25	36	8	0	0	0	463.23374
19	14	14	0	0	0	465.031078
20	18	13	0	0	0	465.067463
21	22	12	0	0	0	465.103849
22	26	11	0	0	0	465.140234
23	30	10	0	0	0	465.17662
24	34	9	0	0	0	465.213005
22	12	12	0	0	0	467.025599
19	16	14	0	0	0	467.046728
23	16	11	0	0	0	467.061984
20	20	13	0	0	0	467.083113
24	20	10	0	0	0	467.098369
21	24	12	0	0	0	467.119499
25	24	9	0	0	0	467.134755
22	28	11	0	0	0	467.155884
26	28	8	0	0	0	467.17114
23	32	10	0	0	0	467.19227
22	14	12	0	0	0	469.041249
19	18	14	0	0	0	469.062378
23	18	11	0	0	0	469.077634
20	22	13	0	0	0	469.098763
24	22	10	0	0	0	469.114019
21	26	12	0	0	0	469.135149
25	26	9	0	0	0	469.150405
22	30	11	0	0	0	469.171534
26	30	8	0	0	0	469.18679
21	12	13	0	0	0	471.020513
22	16	12	0	0	0	471.056899
19	20	14	0	0	0	471.078028
23	20	11	0	0	0	471.093284
20	24	13	0	0	0	471.114413
24	24	10	0	0	0	471.129669
21	28	12	0	0	0	471.150799
25	28	9	0	0	0	471.166055
22	32	11	0	0	0	471.187184
26	32	8	0	0	0	471.20244
21	14	13	0	0	0	473.036163
22	18	12	0	0	0	473.072549
19	22	14	0	0	0	473.093678
23	22	11	0	0	0	473.108934
20	26	13	0	0	0	473.130063
24	26	10	0	0	0	473.145319
21	30	12	0	0	0	473.166449
25	30	9	0	0	0	473.181705
26	34	8	0	0	0	473.21809
22	21	11	1	0	0	474.104183
20	12	14	0	0	0	475.015428
21	16	13	0	0	0	475.051813
22	20	12	0	0	0	475.088199
23	24	11	0	0	0	475.124584
24	28	10	0	0	0	475.16097
25	32	9	0	0	0	475.197355
26	36	8	0	0	0	475.23374
20	14	14	0	0	0	477.031078
21	18	13	0	0	0	477.067463
22	22	12	0	0	0	477.103849
23	26	11	0	0	0	477.140234
24	30	10	0	0	0	477.17662
25	34	9	0	0	0	477.213005
20	16	14	0	0	0	479.046728
21	20	13	0	0	0	479.083113
22	24	12	0	0	0	479.119499
23	28	11	0	0	0	479.155884
24	32	10	0	0	0	479.19227
25	36	9	0	0	0	479.228655
19	14	15	0	0	0	481.025993
23	14	12	0	0	0	481.041249
20	18	14	0	0	0	481.062378
24	18	11	0	0	0	481.077634
21	22	13	0	0	0	481.098763
22	26	12	0	0	0	481.135149
26	26	9	0	0	0	481.150405
23	30	11	0	0	0	481.171534
24	34	10	0	0	0	481.20792
22	12	13	0	0	0	483.020513
19	16	15	0	0	0	483.041643
23	16	12	0	0	0	483.056899
20	20	14	0	0	0	483.078028
24	20	11	0	0	0	483.093284
21	24	13	0	0	0	483.114413
25	24	10	0	0	0	483.129669
22	28	12	0	0	0	483.150799
26	28	9	0	0	0	483.166055
23	32	11	0	0	0	483.187184
27	32	8	0	0	0	483.20244
24	36	10	0	0	0	483.223569
22	14	13	0	0	0	485.036163
19	18	15	0	0	0	485.057293
23	18	12	0	0	0	485.072549
20	22	14	0	0	0	485.093678
24	22	11	0	0	0	485.108934
21	26	13	0	0	0	485.130063
25	26	10	0	0	0	485.145319
22	30	12	0	0	0	485.166449
26	30	9	0	0	0	485.181705
23	34	11	0	0	0	485.202834
27	34	8	0	0	0	485.21809
21	12	14	0	0	0	487.015428
22	16	13	0	0	0	487.051813
23	20	12	0	0	0	487.088199
20	24	14	0	0	0	487.109328
24	24	11	0	0	0	487.124584
21	28	13	0	0	0	487.145713
25	28	10	0	0	0	487.16097
22	32	12	0	0	0	487.182099
26	32	9	0	0	0	487.197355
22	19	12	1	0	0	488.083448
21	14	14	0	0	0	489.031078
22	18	13	0	0	0	489.067463
23	22	12	0	0	0	489.103849
24	26	11	0	0	0	489.140234
25	30	10	0	0	0	489.17662
26	34	9	0	0	0	489.213005
27	38	8	0	0	0	489.24939
21	16	14	0	0	0	491.046728
22	20	13	0	0	0	491.083113
23	24	12	0	0	0	491.119499
24	28	11	0	0	0	491.155884
25	32	10	0	0	0	491.19227
26	36	9	0	0	0	491.228655
20	14	15	0	0	0	493.025993
21	18	14	0	0	0	493.062378
22	22	13	0	0	0	493.098763
23	26	12	0	0	0	493.135149
24	30	11	0	0	0	493.171534
25	34	10	0	0	0	493.20792
26	38	9	0	0	0	493.244305
23	12	13	0	0	0	495.020513
20	16	15	0	0	0	495.041643
24	16	12	0	0	0	495.056899
21	20	14	0	0	0	495.078028
25	20	11	0	0	0	495.093284
22	24	13	0	0	0	495.114413
26	24	10	0	0	0	495.129669
23	28	12	0	0	0	495.150799
27	28	9	0	0	0	495.166055
24	32	11	0	0	0	495.187184
25	36	10	0	0	0	495.223569
23	14	13	0	0	0	497.036163
20	18	15	0	0	0	497.057293
24	18	12	0	0	0	497.072549
21	22	14	0	0	0	497.093678
25	22	11	0	0	0	497.108934
22	26	13	0	0	0	497.130063
26	26	10	0	0	0	497.145319
23	30	12	0	0	0	497.166449
27	30	9	0	0	0	497.181705
24	34	11	0	0	0	497.202834
28	34	8	0	0	0	497.21809
22	12	14	0	0	0	499.015428
23	16	13	0	0	0	499.051813
20	20	15	0	0	0	499.072943
24	20	12	0	0	0	499.088199
21	24	14	0	0	0	499.109328
25	24	11	0	0	0	499.124584
22	28	13	0	0	0	499.145713
26	28	10	0	0	0	499.16097
23	32	12	0	0	0	499.182099
27	32	9	0	0	0	499.197355
28	36	8	0	0	0	499.23374
22	14	14	0	0	0	501.031078
23	18	13	0	0	0	501.067463
20	22	15	0	0	0	501.088593
24	22	12	0	0	0	501.103849
21	26	14	0	0	0	501.124978
25	26	11	0	0	0	501.140234
22	30	13	0	0	0	501.161363
26	30	10	0	0	0	501.17662
27	34	9	0	0	0	501.213005
22	16	14	0	0	0	503.046728
23	20	13	0	0	0	503.083113
24	24	12	0	0	0	503.119499
25	28	11	0	0	0	503.155884
26	32	10	0	0	0	503.19227
27	36	9	0	0	0	503.228655
21	14	15	0	0	0	505.025993
22	18	14	0	0	0	505.062378
23	22	13	0	0	0	505.098763
24	26	12	0	0	0	505.135149
25	30	11	0	0	0	505.171534
26	34	10	0	0	0	505.20792
27	38	9	0	0	0	505.244305
21	16	15	0	0	0	507.041643
22	20	14	0	0	0	507.078028
23	24	13	0	0	0	507.114413
24	28	12	0	0	0	507.150799
25	32	11	0	0	0	507.187184
26	36	10	0	0	0	507.223569
24	14	13	0	0	0	509.036163
21	18	15	0	0	0	509.057293
22	22	14	0	0	0	509.093678
23	26	13	0	0	0	509.130063
24	30	12	0	0	0	509.166449
25	34	11	0	0	0	509.202834
26	38	10	0	0	0	509.239219
24	16	13	0	0	0	511.051813
21	20	15	0	0	0	511.072942
25	20	12	0	0	0	511.088199
22	24	14	0	0	0	511.109328
26	24	11	0	0	0	511.124584
23	28	13	0	0	0	511.145713
27	28	10	0	0	0	511.160969
24	32	12	0	0	0	511.182099
25	36	11	0	0	0	511.218484
23	14	14	0	0	0	513.031078
24	18	13	0	0	0	513.067463
21	22	15	0	0	0	513.088593
25	22	12	0	0	0	513.103849
22	26	14	0	0	0	513.124978
26	26	11	0	0	0	513.140234
23	30	13	0	0	0	513.161363
27	30	10	0	0	0	513.17662
24	34	12	0	0	0	513.197749
28	34	9	0	0	0	513.213005
23	16	14	0	0	0	515.046728
24	20	13	0	0	0	515.083113
21	24	15	0	0	0	515.104243
25	24	12	0	0	0	515.119499
22	28	14	0	0	0	515.140628
26	28	11	0	0	0	515.155884
23	32	13	0	0	0	515.177013
27	32	10	0	0	0	515.19227
28	36	9	0	0	0	515.228655
22	14	15	0	0	0	517.025993
23	18	14	0	0	0	517.062378
24	22	13	0	0	0	517.098763
25	26	12	0	0	0	517.135149
26	30	11	0	0	0	517.171534
27	34	10	0	0	0	517.20792
28	38	9	0	0	0	517.244305
22	16	15	0	0	0	519.041643
23	20	14	0	0	0	519.078028
24	24	13	0	0	0	519.114413
25	28	12	0	0	0	519.150799
26	32	11	0	0	0	519.187184
27	36	10	0	0	0	519.223569
28	40	9	0	0	0	519.259955
21	14	16	0	0	0	521.020907
22	18	15	0	0	0	521.057293
23	22	14	0	0	0	521.093678
24	26	13	0	0	0	521.130063
25	30	12	0	0	0	521.166449
26	34	11	0	0	0	521.202834
27	38	10	0	0	0	521.239219
21	16	16	0	0	0	523.036557
25	16	13	0	0	0	523.051813
22	20	15	0	0	0	523.072942
23	24	14	0	0	0	523.109328
27	24	11	0	0	0	523.124584
24	28	13	0	0	0	523.145713
25	32	12	0	0	0	523.182099
26	36	11	0	0	0	523.218484
24	14	14	0	0	0	525.031078
21	18	16	0	0	0	525.052207
25	18	13	0	0	0	525.067463
22	22	15	0	0	0	525.088593
26	22	12	0	0	0	525.103849
23	26	14	0	0	0	525.124978
27	26	11	0	0	0	525.140234
24	30	13	0	0	0	525.161363
28	30	10	0	0	0	525.17662
25	34	12	0	0	0	525.197749
29	34	9	0	0	0	525.213005
26	38	11	0	0	0	525.234134
21	20	16	0	0	0	527.067857
25	20	13	0	0	0	527.083113
22	24	15	0	0	0	527.104243
26	24	12	0	0	0	527.119499
23	28	14	0	0	0	527.140628
27	28	11	0	0	0	527.155884
24	32	13	0	0	0	527.177013
28	32	10	0	0	0	527.19227
25	36	12	0	0	0	527.213399
29	36	9	0	0	0	527.228655
23	14	15	0	0	0	529.025993
24	18	14	0	0	0	529.062378
25	22	13	0	0	0	529.098763
22	26	15	0	0	0	529.119892
26	26	12	0	0	0	529.135149
23	30	14	0	0	0	529.156278
27	30	11	0	0	0	529.171534
24	34	13	0	0	0	529.192663
28	34	10	0	0	0	529.20792
29	38	9	0	0	0	529.244305
23	16	15	0	0	0	531.041643
24	20	14	0	0	0	531.078028
25	24	13	0	0	0	531.114413
26	28	12	0	0	0	531.150799
27	32	11	0	0	0	531.187184
28	36	10	0	0	0	531.223569
23	18	15	0	0	0	533.057293
24	22	14	0	0	0	533.093678
25	26	13	0	0	0	533.130063
26	30	12	0	0	0	533.166449
27	34	11	0	0	0	533.202834
28	38	10	0	0	0	533.239219
29	42	9	0	0	0	533.275605
22	16	16	0	0	0	535.036557
26	16	13	0	0	0	535.051813
23	20	15	0	0	0	535.072942
24	24	14	0	0	0	535.109328
25	28	13	0	0	0	535.145713
26	32	12	0	0	0	535.182099
27	36	11	0	0	0	535.218484
22	18	16	0	0	0	537.052207
26	18	13	0	0	0	537.067463
23	22	15	0	0	0	537.088593
27	22	12	0	0	0	537.103849
24	26	14	0	0	0	537.124978
25	30	13	0	0	0	537.161363
26	34	12	0	0	0	537.197749
27	38	11	0	0	0	537.234134
25	16	14	0	0	0	539.046728
22	20	16	0	0	0	539.067857
26	20	13	0	0	0	539.083113
23	24	15	0	0	0	539.104243
27	24	12	0	0	0	539.119499
24	28	14	0	0	0	539.140628
25	32	13	0	0	0	539.177013
29	32	10	0	0	0	539.19227
25	18	14	0	0	0	541.062378
22	22	16	0	0	0	541.083507
26	22	13	0	0	0	541.098763
23	26	15	0	0	0	541.119892
27	26	12	0	0	0	541.135149
24	30	14	0	0	0	541.156278
28	30	11	0	0	0	541.171534
25	34	13	0	0	0	541.192663
29	34	10	0	0	0	541.20792
26	38	12	0	0	0	541.229049
24	16	15	0	0	0	543.041643
25	20	14	0	0	0	543.078028
26	24	13	0	0	0	543.114413
23	28	15	0	0	0	543.135543
27	28	12	0	0	0	543.150799
24	32	14	0	0	0	543.171928
28	32	11	0	0	0	543.187184
29	36	10	0	0	0	543.223569
23	14	16	0	0	0	545.020907
24	18	15	0	0	0	545.057293
25	22	14	0	0	0	545.093678
26	26	13	0	0	0	545.130063
27	30	12	0	0	0	545.166449
29	38	10	0	0	0	545.239219
25	24	14	0	0	0	547.109328
26	28	13	0	0	0	547.145713
27	32	12	0	0	0	547.182099
28	36	11	0	0	0	547.218484
29	40	10	0	0	0	547.25487
23	18	16	0	0	0	549.052207
24	22	15	0	0	0	549.088593
25	26	14	0	0	0	549.124978
26	30	13	0	0	0	549.161363
24	24	15	0	0	0	551.104243
25	16	15	0	0	0	555.041643
26	20	14	0	0	0	555.078028
23	24	16	0	0	0	555.099157
27	24	13	0	0	0	555.114413
24	28	15	0	0	0	555.135543
28	28	12	0	0	0	555.150799
25	32	14	0	0	0	555.171928
29	32	11	0	0	0	555.187184
26	36	13	0	0	0	555.208313
30	36	10	0	0	0	555.223569
25	18	15	0	0	0	557.057293
26	22	14	0	0	0	557.093678
23	26	16	0	0	0	557.114807
27	26	13	0	0	0	557.130063
24	30	15	0	0	0	557.151192
28	30	12	0	0	0	557.166449
25	34	14	0	0	0	557.187578
29	34	11	0	0	0	557.202834
24	16	16	0	0	0	559.036557
25	20	15	0	0	0	559.072942
26	24	14	0	0	0	559.109328
27	28	13	0	0	0	559.145713
28	32	12	0	0	0	559.182099
29	36	11	0	0	0	559.218484
30	40	10	0	0	0	559.25487
24	18	16	0	0	0	561.052207
25	22	15	0	0	0	561.088593
26	26	14	0	0	0	561.124978
27	30	13	0	0	0	561.161363
28	34	12	0	0	0	561.197749
29	38	11	0	0	0	561.234134
30	42	10	0	0	0	561.270519
24	20	16	0	0	0	563.067857
25	24	15	0	0	0	563.104243
26	28	14	0	0	0	563.140628
27	32	13	0	0	0	563.177013
28	36	12	0	0	0	563.213399
23	18	17	0	0	0	565.047122
27	18	14	0	0	0	565.062378
24	22	16	0	0	0	565.083507
28	22	13	0	0	0	565.098763
25	26	15	0	0	0	565.119892
27	34	13	0	0	0	565.192663
28	38	12	0	0	0	565.229049
29	42	11	0	0	0	565.265434
23	20	17	0	0	0	567.062772
27	20	14	0	0	0	567.078028
24	24	16	0	0	0	567.099157
25	28	15	0	0	0	567.135543
26	32	14	0	0	0	567.171928
27	36	13	0	0	0	567.208313
26	18	15	0	0	0	569.057293
23	22	17	0	0	0	569.078422
27	22	14	0	0	0	569.093678
24	26	16	0	0	0	569.114807
28	26	13	0	0	0	569.130063
25	30	15	0	0	0	569.151192
29	30	12	0	0	0	569.166449
26	34	14	0	0	0	569.187578
26	20	15	0	0	0	571.072942
27	24	14	0	0	0	571.109328
28	28	13	0	0	0	571.145713
25	32	15	0	0	0	571.166843
29	32	12	0	0	0	571.182099
30	36	11	0	0	0	571.218484
26	22	15	0	0	0	573.088593
27	26	14	0	0	0	573.124978
28	30	13	0	0	0	573.161363
29	34	12	0	0	0	573.197749
30	38	11	0	0	0	573.234134
26	24	15	0	0	0	575.104243
27	28	14	0	0	0	575.140628
28	32	13	0	0	0	575.177013
29	36	12	0	0	0	575.213399
30	40	11	0	0	0	575.249784
25	22	16	0	0	0	577.083507
26	26	15	0	0	0	577.119892
27	30	14	0	0	0	577.156278
28	34	13	0	0	0	577.192663
29	38	12	0	0	0	577.229049
24	20	17	0	0	0	579.062772
28	20	14	0	0	0	579.078028
25	24	16	0	0	0	579.099157
26	28	15	0	0	0	579.135543
27	32	14	0	0	0	579.171928
28	36	13	0	0	0	579.208313
24	22	17	0	0	0	581.078422
25	26	16	0	0	0	581.114807
26	30	15	0	0	0	581.151192
27	34	14	0	0	0	581.187578
28	38	13	0	0	0	581.223963
27	20	15	0	0	0	583.072942
24	24	17	0	0	0	583.094072
28	24	14	0	0	0	583.109328
25	28	16	0	0	0	583.130457
29	28	13	0	0	0	583.145713
26	18	16	0	0	0	585.052207
27	22	15	0	0	0	585.088593
28	26	14	0	0	0	585.124978
29	30	13	0	0	0	585.161363
26	20	16	0	0	0	587.067857
27	24	15	0	0	0	587.104243
28	28	14	0	0	0	587.140628
29	32	13	0	0	0	587.177013
30	36	12	0	0	0	587.213399
26	22	16	0	0	0	589.083507
27	26	15	0	0	0	589.119892
28	30	14	0	0	0	589.156278
29	34	13	0	0	0	589.192663
30	40	12	0	0	0	591.244699
28	18	15	0	0	0	593.057293
25	22	17	0	0	0	593.078422
26	26	16	0	0	0	593.114807
27	30	15	0	0	0	593.151192
25	24	17	0	0	0	595.094072
29	24	14	0	0	0	595.109328
26	28	16	0	0	0	595.130457
27	18	16	0	0	0	597.052207
26	30	16	0	0	0	597.146107
27	20	16	0	0	0	599.067857
30	34	13	0	0	0	601.192663
26	20	17	0	0	0	603.062772
30	36	13	0	0	0	603.208313
26	22	17	0	0	0	605.078422
27	26	16	0	0	0	605.114807
29	34	14	0	0	0	605.187578
31	42	12	0	0	0	605.260349
29	20	15	0	0	0	607.072942
26	24	17	0	0	0	607.094072
29	22	15	0	0	0	609.088593
26	26	17	0	0	0	609.109722
30	26	14	0	0	0	609.124978
27	30	16	0	0	0	609.146107
28	34	15	0	0	0	609.182493
29	38	14	0	0	0	609.218878
32	34	13	0	0	0	625.192663
29	24	16	0	0	0	627.099157
30	28	15	0	0	0	627.135543
28	22	17	0	0	0	629.078422
29	26	16	0	0	0	629.114807
28	24	17	0	0	0	631.094072
29	28	16	0	0	0	631.130457
30	32	15	0	0	0	631.166843
31	36	14	0	0	0	631.203228
30	24	16	0	0	0	639.099157
28	26	18	0	0	0	649.104636
31	28	16	0	0	0	655.130457
31	34	16	0	0	0	661.177407
