# Supplementary material for: Characterization of a Newly Available Coastal Marine Dissolved Organic Matter Reference Material (TRM-0522)
Source: Anal Chem. 2023 Apr 13;95(16):6559–67. doi: 10.1021/acs.analchem.2c05304 (PMC10134136; doi:10.1021/acs.analchem.2c05304)
Supplement: Supplementary file 2 — ac2c05304_si_002.zip [file ac2c05304_si_002.zip › csv_assign_v8.m]

%%%%%%%%%%%%%%%%%%%%%%%%%%%%%%%%
%
% csv assign version 8
%
% Originally written by Jeffrey Hawkes
%
% Feel free to distribute, but please acknowledge the programmers and curators!
%
%%%%%%%%%%%%%%%%%%%%%%%%%%%%%%%%
%% 1. define and load files
% 
clear all
%
data_type=1;    % 1=csv, 2=mzXML, 3=xlsx, 4=txt

HostFolder=pwd;
myFolder=strcat(HostFolder,'\samples_sep13');
cd(HostFolder)

[~,sampnames] = xlsread('samplenames.xlsx');
[metadata,sampcode_titles] = xlsread('metadata.xlsx'); 

%% 2. define allowed formula space
% 
ESI_mode=-1;  %1 for pos, -1 for neg
min_mass=150;
max_mass=800;

%elements: min,max,exact mass,valence
elements(1,:)=[4,50,12,4]; %C
elements(2,:)=[4,100,1.007825,1]; %H
elements(3,:)=[2,40,15.9949146,2]; %O
elements(4,:)=[0,2,14.003074,3]; %N
elements(5,:)=[0,1,31.972071,4]; %S
elements(6,:)=[0,0,30.973762,5]; %P
elements(7,:)=[0,0,79.916521,6]; %Se
elements(8,:)=[0,0,22.989770,1]; %Na
elements(9,:)=[0,0,34.96885269,7]; %Cl
elements(10,:)=[0,1,13.00335,4]; %C13
%
% If you add more than 10 elements, you must update the e_array and el_matrix definitions in element_matrix.m!
% filters to remove bad formulas are found in element_matrix.m

element_matrix
%% 3. curate files, de-noise and calibrate
% 

blanks=metadata(:,1)==1; % define which samples are blanks. blanks=[] if none, blanks=[x y z] if several
blanks=find(blanks==1);
cal_peak=[];
cal_peak=369.11911; %remove if you do not need a linear internal cal. This must be present in all samples.
cal_peak_in_blank=0; % 1 if the cal is in the blank, 0 if not. Be careful, blank should be well calibrated somehow if 0.
linear_cal_ppm=10;  % how far off can the cal_peak be in ppm?
fine_cal_ppm=4;     % ppm range to check for DOM calibration peaks
assign_ppm=1.5;     % assignment ppm tolerance
calchoice=1;        % do you want to run the polynomial internal calibration? 1 if yes (DOM samples), 0 if no (samples with non-typical DOM)     
% the polynomial will not be run for blanks
noisesmp=1; % choice of sample to look at determined noise level
calibration
%% 4. formula assignment and data clean
C13_toggle=0;   % 1 if you want 13C formulas in the final data, 0 if you don't (they will still be assignment, but then filtered out - 0 is default)
min_reps=1;     % minimum number of data files to find a peak. 1 to include all data    
formula_assignment
%% 5. distance matrix and principal coordinates
%load('matlab_allvars')
%[metadata,sampcode_titles] = xlsread('samplenames_csv2_metadata.xlsx');
badsmp=blanks;      % in badsmp, you define which samples should not be included in the heatmap/PCoA etc. typically blanks
%badsmp=[1 2 3];        % manual definition of badsmp
%badsmp=metadata(:,1)==1|metadata(:,3)==2;
goodsmp=1:nosamps;
goodsmp(badsmp)=[];
%
run_statistics
%
save('matlab_allvars')
output_vars={'formula','assignment_errors','elements_used','avg_intensities','Y','eigvals','sampcodes','goodsmp','nosamps','noreps','dist_matrix_cut','metadata','blanks','cor_peak','cor_peak_sig','table_averages','NOSC','sample_intensities','sampnames'};
save('output_vars',output_vars{:}) 
%clear all
%
load('output_vars')
%%
% redefine metatdata here if loading previously assigned data with load('output_vars')
%[smpdat,names_samps] = xlsread('samplenames_csv.xlsx'); 
%nosamps=size(names_samps,1); noreps=1;
%sampnames=names_samps(:,1); sampcodes=names_samps(:,2);  
%%
%assigned MS for first 4 samples
Fig2 = figure();
Fig2.Color=([1 1 1]);
Fig2.Units='centimeters';
Fig2.Position=([10 5 30 10]);
%
for smp=1:3
        rep=1;
        smpx=goodsmp(smp);
        subplot(2,2,smp)
        datplot=avg_intensities(:,smpx);
        if sum(datplot)>0
            stem(formula(:,1),datplot,'Marker','none')
            axis([150 850 0 prctile(datplot(datplot>0),99.9)])
            ylabel('ion abundance'),xlabel('m/z')
        end
        title(sampcodes{smpx});      
end
%%
%assignment errors for the first 4 samples
    hetero_el=elements_used(:,4:9);
    CHO=sum(hetero_el,2)==0;
    CHON=elements_used(:,4)>0;
    CHOS=elements_used(:,5)>0;
    CHOP=elements_used(:,6)>0;
    CHOSe=elements_used(:,7)>0;
Fig7 = figure('Name','VKs');
Fig7.Color=([1 1 1]);
Fig7.Units='centimeters';
Fig7.Position=([1 3 35 17]);
smpsx=[1 2 3];
for smpnow=1:3
    smp=smpsx(smpnow);
    subplot(2,2,smpnow)
    hold on
    cut=sample_intensities{smp}(:,1)>0;
    scatter(formula(CHO==1&cut==1,1),assignment_errors{smp}(CHO==1&cut==1,1),10,'k','filled')
    scatter(formula(CHON==1&cut==1,1),assignment_errors{smp}(CHON==1&cut==1,1),10,'r','filled')
    scatter(formula(CHOS==1&cut==1,1),assignment_errors{smp}(CHOS==1&cut==1,1),10,'g','filled')
    ylabel('error (ppm)');
    title(sampcodes{smp}); 
    %
    subplot(2,4,smpnow+4)
    hold on
    scatter(formula(CHO==1&cut==1,1),sample_intensities{smp}(CHO==1&cut==1,1),10,'k','filled')
    scatter(formula(CHON==1&cut==1,1),sample_intensities{smp}(CHON==1&cut==1,1),10,'r','filled')
    scatter(formula(CHOS==1&cut==1,1),sample_intensities{smp}(CHOS==1&cut==1,1),10,'g','filled')
    xlabel('m/z');ylabel('intensity');
end
   legend('CHO','CHON','CHOS','CHOP','CHOSe') 
   
    
%%
%VKs for first three samples
fontsizes=6;
Fig3 = figure('Name','VKs');
Fig3.Color=([1 1 1]);
Fig3.Units='centimeters';
Fig3.Position=([5 3 20 15]);
iter=1;
cut=0;
for smp=1:3
        rep=1;
        subplot(2,2,smp)
        smpx=goodsmp(smp);
        datplot=avg_intensities(:,smpx);
        sizex=datplot/max(datplot)*50;
        %
        b=datplot>cut&elements_used(:,4)==0&elements_used(:,5)==0;
        c=datplot>cut&elements_used(:,4)>0&elements_used(:,5)==0;
        d=datplot>cut&elements_used(:,4)==0&elements_used(:,5)==1;
 
        hold on
        scatter(formula(b,3),formula(b,2),sizex(b),'k','filled')
        scatter(formula(c,3),formula(c,2),sizex(c),'r','filled')
        %scatter(formula(d,10),formula(d,9),sizex(d),'g','filled')
        axis([0 1 0 2])
        ylabel('H/C'),xlabel('O/C')
        
        title(sampcodes{smpx}); 
        if smp==2
            legend('CHO','CHON')
        end
        %
end
clear b c d cut
%%
hold off
figure();
h=heatmap(dist_matrix_cut);
colorbar()
%%
sampcodes_cut=sampcodes(goodsmp);
Fig4 = figure();
Fig4.Color=([1 1 1]);
Fig4.Units='centimeters';
Fig4.Position=([5 5 12 12]);
colormap winter
[rows,columns] = size(dist_matrix_cut);
v_mat = [];
    for i = 1:rows-1
                v_mat = [v_mat dist_matrix_cut(i,i+1:columns)];
    end
    Z=linkage(v_mat);
    Clu = cluster(Z,'Cutoff',15,'Criterion','distance');
[H,T,outperm]=dendrogram(Z,0,'ColorThreshold',15);
    axis([0.5 length(goodsmp)+0.5 0 100])
    xticklabels(sampcodes_cut(outperm))
    xtickangle(90)
    ticklabels = get(gca,'XTickLabel');
 lineColours = cell2mat(get(H,'Color'));  
 colourList = unique(lineColours, 'rows');

myColours = [230,186,0;
             127,127,127;
             10,35,140;
             176,0,0;
             158,182,72;
             79,129,189;
             209,99,9;
             4,122,146]/255;

%// Replace each colour (colour by colour). Start from 2 because the first colour are the "unclustered" black lines             
for colour = 2:size(colourList,1)
    %// Find which lines match this colour
    idx = ismember(lineColours, colourList(colour,:), 'rows');
    %// Replace the colour for those lines
    lineColours(idx, :) = repmat(myColours(colour-1,:),sum(idx),1);
end
%// Apply the new colours to the chart's line objects (line by line)
for linex = 1:size(H,1)
    set(H(linex), 'Color', lineColours(linex,:));
end 
%%
pntCols=myColours;
  pntCols(1,:)=[0 0 0];
  pntCols(6,:)=myColours(4,:);
  pntCols(4,:)=myColours(2,:);
  pntCols(5,:)=myColours(1,:);
  pntCols(2,:)=myColours(5,:);

Fig5= figure();
Fig5.Color=([1 1 1]);
Fig5.Units='centimeters';
Fig5.Position=([5 5 12 12]);

scatter(Y(:,1),Y(:,2),20,metadata(goodsmp,1),'filled');
%scatter(Y(:,1),Y(:,2),20,pntCols(Clu,:),'filled');
text(Y(:,1)+0.5,Y(:,2)-0.3,sampcodes(goodsmp));
ylabel(['PCoA 2: ' num2str(100*eigvals(2)/sum(eigvals),'%-10.0f') '%']); 
xlabel(['PCoA 1: ' num2str(100*eigvals(1)/sum(eigvals),'%-10.0f') '%']);
 c=colorbar('northoutside');
 c.Label.String = 'data value';
%caxis([1e6 5e6])
axis([min(Y(:,1))*1.1 max(Y(:,1))*1.1 min(Y(:,2))*1.1 max(Y(:,2))*1.1])

set(gca, 'FontSize', 12);
%%
Fig6= figure();
Fig6.Color=([1 1 1]);
Fig6.Units='centimeters';
Fig6.Position=([5 1 20 15]);

sz=mean(avg_intensities,2);
b=sz>0;
c1=sz>0&abs(cor_peak_sig(:,1))>0;
c2=sz>0&abs(cor_peak_sig(:,2))>0;

subplot(2,2,1)
scatter(formula(b,3),formula(b,2),sz(b)/max(sz)*50,cor_peak(b,1),'filled')
hcb=colorbar();
hcb.Title.String = "Pearson's PCoA1";
    axis([0 1 0 2])
    ylabel('H/C'); xlabel('O/C')
%
subplot(2,2,2)
scatter(formula(b,3),formula(b,2),sz(b)/max(sz)*50,cor_peak(b,2),'filled')
hcb=colorbar();
hcb.Title.String = "Pearson's PCoA2";
    axis([0 1 0 2])
    ylabel('H/C'); xlabel('O/C')    
%
subplot(2,2,3)
scatter(formula(c1,3),formula(c1,2),sz(c1)/max(sz)*50,cor_peak_sig(c1,1),'filled')
hcb=colorbar();
hcb.Title.String = "Sig. Pearson's PCoA1";
    axis([0 1 0 2])
    ylabel('H/C'); xlabel('O/C')
%
subplot(2,2,4)
scatter(formula(c2,3),formula(c2,2),sz(c2)/max(sz)*50,cor_peak_sig(c2,2),'filled')
hcb=colorbar();
hcb.Title.String = "Sig. Pearson's PCoA2";
    axis([0 1 0 2])
    ylabel('H/C'); xlabel('O/C')       
%%
form_head={'C','H','O','N','S','P','Se','Na','Cl','13C','m/z','H/C','O/C','KM','NKM','KMD','DBE','DBE-O','13Cratio','AImod'};

for smp=1:nosamps
    headx{1,smp}=strcat(sampcodes{smp});
end
    heads=[form_head headx];
    assign_dat=[elements_used formula avg_intensities];
    csvwrite_with_headers('assigned_data.csv',assign_dat,heads)
%%
PLFA=readtable("common_PLFA_neg.csv");
SRNOM=readtable("common_SRNOM_neg.csv");
SRFA=readtable("common_SRFA_neg.csv");
PLFA_mz=table2array(PLFA(:,7));
SRFA_mz=table2array(SRFA(:,7));
%%
for x=1:length(formula)
    PLFAmatch(x,1)=ismember(round(formula(x,1),4),round(PLFA_mz,4));
%     SRNOMmatch(x,1)=ismember(round(formula(x,1),4),round(SRNOM_mz,4));
    SRFAmatch(x,1)=ismember(round(formula(x,1),4),round(SRFA_mz,4));
end
countPLFA=sum(PLFAmatch==1&avg_intensities(:,3)>0);
percPLFA=countPLFA/length(PLFA_mz)*100
%
% countSRNOM=sum(SRNOMmatch==1&avg_intensities(:,3)>0);
% percSRNOM=countSRNOM/length(SRNOM_mz)*100
%
countSRFA=sum(SRFAmatch==1&avg_intensities(:,2)>0);
percSRFA=countSRFA/length(SRFA_mz)*100
%%
fontsizes=6;
Fig3 = figure('Name','VKs');
Fig3.Color=([1 1 1]);
Fig3.Units='centimeters';
Fig3.Position=([5 3 30 15]);
iter=1;
cut=0;
smppos=[1 2 3];
for smp=1:3
        rep=1;
        subplot(2,3,smp+3)
        smpx=smppos(smp);
        datplot=avg_intensities(:,smpx);
        sizex=datplot/max(datplot)*50;
        %
        b=datplot>cut&elements_used(:,4)==0&elements_used(:,5)==0;
        c=datplot>cut&elements_used(:,4)>0&elements_used(:,5)==0;
        d=datplot>cut&elements_used(:,4)==0&elements_used(:,5)==1;
 
        hold on
        scatter(formula(b,3),formula(b,2),sizex(b),'k','filled')
        scatter(formula(c,3),formula(c,2),sizex(c),'r','filled')
        scatter(formula(d,3),formula(d,2),sizex(d),'b','filled')
        text(0.8,0.4,num2str(sum(b)),'Color','k')
        text(0.8,0.25,num2str(sum(c)),'Color','r')
        text(0.8,0.1,num2str(sum(d)),'Color','b')
        grid on
        %scatter(formula(d,10),formula(d,9),sizex(d),'g','filled')
        axis([0 1 0 2])
        ylabel('H/C'),xlabel('O/C')
        
        
        %
        subplot(2,3,smp)
        %
        hold on
        stem(formula(b,1),sizex(b),'marker','none','color','k')
        stem(formula(c,1),sizex(c),'marker','none','color','r')
        stem(formula(d,1),sizex(d),'marker','none','color','b')
        grid on
        
        axis([150 700 0 inf])
        ylabel('Normalised intensity'),xlabel('m/z')
        title(sampcodes{smpx}); 
        if smp==3
            legend('CHO','CHON','CHOS')
        end
      
end
clear b c d cut
