# Supplementary material for: Characterization of a Newly Available Coastal Marine Dissolved Organic Matter Reference Material (TRM-0522)
Source: Anal Chem. 2023 Apr 13;95(16):6559–67. doi: 10.1021/acs.analchem.2c05304 (PMC10134136; doi:10.1021/acs.analchem.2c05304)
Supplement: Supplementary file 2 — ac2c05304_si_002.zip [file ac2c05304_si_002.zip › samplenames.xlsx]

## Sheet: Sheet1
TRM.csv
SRFA.csv
PLFA.csv
blank.csv
