# Supplementary material for: Characterization of a Newly Available Coastal Marine Dissolved Organic Matter Reference Material (TRM-0522)
Source: Anal Chem. 2023 Apr 13;95(16):6559–67. doi: 10.1021/acs.analchem.2c05304 (PMC10134136; doi:10.1021/acs.analchem.2c05304)
Supplement: Supplementary file 2 — ac2c05304_si_002.zip [file ac2c05304_si_002.zip › samples_sep13/blank.csv]

m/z	Intensity	Relative
150.00198	393.1	0.09
150.00572	0.7	0
150.00719	1	0
150.00924	268.3	0.06
150.01306	27.8	0.01
150.01654	0.8	0
150.01973	1.5	0
150.02372	0.6	0
150.02787	2.4	0
150.03236	72.7	0.02
150.04079	0.7	0
150.04203	0.7	0
150.04906	0.9	0
150.05337	0.7	0
150.05472	0.6	0
150.05611	35.7	0.01
150.06112	1.4	0
150.0643	24	0.01
150.06704	1.5	0
150.06877	140.1	0.03
150.07427	26.3	0.01
150.07605	2.6	0
150.07939	4.4	0
150.08351	0.7	0
150.0891	0.8	0
150.09259	2.2	0
150.09523	0.8	0
150.09768	0.8	0
150.10056	6.4	0
150.1074	0.7	0
150.1092	0.7	0
150.11033	0.6	0
150.11295	0.9	0
150.12115	0.8	0
150.1345	0.8	0
150.13638	1.4	0
150.14313	1.7	0
150.14781	1.4	0
150.16651	0.7	0
150.16803	0.8	0
150.17112	0.8	0
150.18706	0.6	0
150.18843	0.8	0
150.19888	0.7	0
150.19993	0.8	0
150.20315	0.8	0
150.20674	0.7	0
150.22959	1.4	0
150.24232	0.8	0
150.26142	0.7	0
150.26796	1.3	0
150.27655	0.8	0
150.28379	0.7	0
150.28588	1.2	0
150.29122	0.8	0
150.29233	0.8	0
150.2965	0.6	0
150.2978	0.7	0
150.3109	0.7	0
150.31836	0.7	0
150.32487	0.7	0
150.33502	0.7	0
150.34192	0.6	0
150.35327	0.6	0
150.36993	0.9	0
150.37104	1	0
150.38258	0.7	0
150.39219	0.9	0
150.40027	0.7	0
150.40687	0.6	0
150.40864	0.7	0
150.42174	0.7	0
150.43638	0.7	0
150.43748	0.8	0
150.44404	0.8	0
150.45324	0.7	0
150.45399	0.8	0
150.45673	0.8	0
150.46829	0.6	0
150.48405	0.9	0
150.48565	1.5	0
150.49699	0.7	0
150.50386	0.7	0
150.50505	0.7	0
150.5106	0.7	0
150.51452	0.6	0
150.52218	0.7	0
150.52439	0.9	0
150.5282	1	0
150.53276	0.6	0
150.53843	0.8	0
150.54063	0.7	0
150.54308	0.8	0
150.54454	0.9	0
150.5461	0.9	0
150.55088	0.8	0
150.56186	0.7	0
150.5626	0.9	0
150.5786	0.8	0
150.5917	0.7	0
150.59275	0.7	0
150.59887	0.8	0
150.60342	0.6	0
150.61376	0.8	0
150.61875	0.7	0
150.63548	0.8	0
150.64674	0.7	0
150.65021	0.6	0
150.6559	0.7	0
150.65762	0.6	0
150.66971	0.8	0
150.68277	0.8	0
150.68682	0.6	0
150.68918	0.7	0
150.69371	0.6	0
150.69449	0.7	0
150.70162	1.4	0
150.70496	0.7	0
150.71706	0.7	0
150.74449	0.6	0
150.74953	0.7	0
150.75356	0.8	0
150.77515	0.8	0
150.77845	0.7	0
150.78107	0.7	0
150.79999	0.7	0
150.80705	0.7	0
150.81294	0.8	0
150.82005	0.7	0
150.82086	0.7	0
150.82697	0.8	0
150.82899	0.7	0
150.83284	0.8	0
150.85933	0.7	0
150.8596	0.6	0
150.86014	0.7	0
150.88137	0.9	0
150.8952	0.6	0
150.8995	0.7	0
150.90056	1.4	0
150.90307	1.4	0
150.90848	0.8	0
150.91289	1.5	0
150.9193	0.8	0
150.92373	0.7	0
150.92716	0.8	0
150.93584	0.8	0
150.93874	0.8	0
150.94429	1.1	0
150.94828	0.6	0
150.94928	0.9	0
150.96304	447.6	0.1
150.96475	0.8	0
150.9693	0.7	0
150.97092	1	0
150.9829	2.4	0
150.98892	244.2	0.06
150.99406	0.8	0
150.99905	1.7	0
151.00154	0.9	0
151.00376	3.7	0
151.00653	532.5	0.12
151.01257	1.8	0
151.01398	2.6	0
151.01951	0.9	0
151.02297	1.7	0
151.02755	28.3	0.01
151.03176	1.5	0
151.0355	1.6	0
151.03777	1.8	0
151.0402	8955.2	2.05
151.05135	26.9	0.01
151.05325	0.7	0
151.05731	0.7	0
151.06743	1.5	0
151.07214	3.8	0
151.07659	3217.7	0.74
151.08219	0.8	0
151.08462	0.8	0
151.08719	0.8	0
151.09074	0.8	0
151.09439	0.7	0
151.10197	0.8	0
151.10231	0.9	0
151.1031	1.2	0
151.11295	631.5	0.14
151.15721	0.7	0
151.16409	1	0
151.17737	0.8	0
151.19139	0.7	0
151.20097	0.7	0
151.20971	0.7	0
151.22197	0.8	0
151.22843	0.8	0
151.23275	1	0
151.24428	0.9	0
151.25247	0.8	0
151.26436	0.7	0
151.26898	0.7	0
151.28142	0.6	0
151.28453	1.2	0
151.29306	0.7	0
151.29748	0.8	0
151.29907	0.8	0
151.30295	1.4	0
151.30641	0.8	0
151.30874	0.7	0
151.31227	0.7	0
151.32307	0.8	0
151.32471	0.9	0
151.32662	0.7	0
151.33095	0.8	0
151.33441	0.8	0
151.33884	0.8	0
151.37057	0.8	0
151.38555	0.8	0
151.38774	0.7	0
151.39531	0.9	0
151.40112	0.7	0
151.40442	0.9	0
151.41033	0.8	0
151.41895	0.7	0
151.42612	1	0
151.42723	1.5	0
151.43555	0.7	0
151.45643	1.6	0
151.46026	0.7	0
151.46139	0.8	0
151.47484	0.7	0
151.477	0.9	0
151.48282	0.8	0
151.48362	0.7	0
151.49147	0.8	0
151.49353	1.2	0
151.49959	0.8	0
151.50868	0.8	0
151.51835	0.8	0
151.52532	0.8	0
151.5271	0.9	0
151.535	0.7	0
151.54052	0.6	0
151.55272	0.8	0
151.56061	0.8	0
151.5684	0.8	0
151.57136	0.8	0
151.5806	0.7	0
151.5925	1.5	0
151.59359	0.8	0
151.59586	0.8	0
151.60047	0.7	0
151.60484	0.8	0
151.60877	0.8	0
151.61638	1.6	0
151.6181	1	0
151.61925	0.8	0
151.63325	0.6	0
151.63616	0.7	0
151.6377	0.7	0
151.64061	0.8	0
151.64281	0.7	0
151.64646	0.7	0
151.65187	0.7	0
151.65986	0.7	0
151.66466	0.7	0
151.66802	0.8	0
151.68374	0.7	0
151.68727	0.8	0
151.7165	1.6	0
151.71884	0.8	0
151.72808	0.9	0
151.73033	0.7	0
151.76544	0.7	0
151.76616	0.7	0
151.78113	0.8	0
151.79615	0.7	0
151.80431	0.8	0
151.83185	0.9	0
151.84488	0.6	0
151.84936	0.7	0
151.85755	0.9	0
151.86935	1.2	0
151.87146	0.7	0
151.87722	0.7	0
151.8798	8.3	0
151.88707	0.6	0
151.88929	0.7	0
151.89053	1.4	0
151.89366	0.7	0
151.9021	1	0
151.90369	0.8	0
151.90895	1.3	0
151.90986	1.5	0
151.91127	765.1	0.18
151.91881	0.7	0
151.93038	0.7	0
151.94862	0.6	0
151.95163	1.9	0
151.9552	0.7	0
151.96054	0.8	0
151.9616	0.8	0
151.97874	1.1	0
151.98544	1	0
151.98863	1.5	0
151.99055	0.7	0
151.99672	0.8	0
151.99783	6.9	0
151.99925	0.7	0
152.00236	13.1	0
152.00414	0.8	0
152.00606	1.7	0
152.01168	185.2	0.04
152.02034	0.7	0
152.02283	0.7	0
152.02603	0.9	0
152.02898	0.8	0
152.03081	0.7	0
152.0331	1.2	0
152.03544	4928.3	1.13
152.03781	0.8	0
152.04355	924.1	0.21
152.04802	939	0.22
152.0584	0.8	0
152.06106	0.8	0
152.06256	0.8	0
152.0699	1.4	0
152.0718	209.1	0.05
152.07992	232.5	0.05
152.08302	0.8	0
152.08436	113.5	0.03
152.08718	0.8	0
152.09031	0.6	0
152.09456	0.6	0
152.09566	0.8	0
152.10471	0.8	0
152.10944	0.7	0
152.11631	6.1	0
152.12482	0.6	0
152.12749	0.6	0
152.12954	0.7	0
152.13133	0.9	0
152.13466	0.7	0
152.14441	0.7	0
152.15287	0.7	0
152.16432	5.1	0
152.17135	0.8	0
152.17318	0.7	0
152.19537	0.7	0
152.1978	0.7	0
152.21027	0.7	0
152.21212	0.7	0
152.21761	0.8	0
152.21866	1.3	0
152.22039	0.9	0
152.22645	1.7	0
152.23105	0.7	0
152.24345	1.7	0
152.25022	0.7	0
152.25381	0.8	0
152.26415	0.6	0
152.27722	0.8	0
152.28345	1.5	0
152.28807	0.7	0
152.29162	1	0
152.2928	0.8	0
152.31836	0.7	0
152.32738	0.7	0
152.32902	0.6	0
152.33324	1.7	0
152.3362	2	0
152.35224	1	0
152.35401	0.7	0
152.3625	0.6	0
152.36549	0.9	0
152.36828	0.7	0
152.3772	0.7	0
152.37992	0.7	0
152.39865	0.8	0
152.40395	0.8	0
152.40448	0.7	0
152.40649	0.7	0
152.41118	0.8	0
152.41276	0.8	0
152.42611	0.7	0
152.44572	0.7	0
152.44689	0.7	0
152.45055	0.9	0
152.45189	1.1	0
152.46177	0.7	0
152.46553	0.6	0
152.46651	0.7	0
152.46832	0.7	0
152.48064	0.7	0
152.48327	0.8	0
152.48475	0.7	0
152.50156	0.7	0
152.50847	0.7	0
152.5092	0.8	0
152.51336	0.7	0
152.51855	1.5	0
152.54576	0.8	0
152.55049	0.8	0
152.55586	0.7	0
152.55772	1.8	0
152.57444	0.7	0
152.58018	0.7	0
152.58667	0.8	0
152.58797	0.8	0
152.58982	0.8	0
152.59246	0.7	0
152.59784	0.8	0
152.6086	0.7	0
152.61745	0.9	0
152.62606	1.5	0
152.62917	0.9	0
152.63362	0.8	0
152.64882	0.9	0
152.66229	0.8	0
152.66311	0.7	0
152.67668	0.7	0
152.68104	0.8	0
152.6864	0.7	0
152.69174	0.7	0
152.6986	1.5	0
152.70621	0.8	0
152.7151	0.8	0
152.72617	0.8	0
152.74365	1.9	0
152.75103	0.7	0
152.76424	0.7	0
152.76585	0.6	0
152.7847	0.8	0
152.79118	37	0.01
152.79372	0.9	0
152.79899	0.8	0
152.81091	0.8	0
152.81712	0.8	0
152.82346	0.8	0
152.82521	0.8	0
152.83234	0.8	0
152.84665	0.7	0
152.84851	0.7	0
152.85296	0.8	0
152.85579	1.3	0
152.86349	0.6	0
152.87624	0.8	0
152.88905	0.6	0
152.89753	0.6	0
152.90301	0.8	0
152.90598	1.5	0
152.90827	1098.3	0.25
152.9177	280.5	0.06
152.91946	0.9	0
152.92734	0.8	0
152.93998	0.7	0
152.94529	0.8	0
152.94609	0.9	0
152.94773	2.4	0
152.9537	1.4	0
152.95872	145.1	0.03
152.96037	0.8	0
152.96828	176.1	0.04
152.97196	0.7	0
152.97678	1.2	0
152.9785	2.4	0
152.98342	0.8	0
152.9865	112.9	0.03
152.98907	0.7	0
152.99533	1.5	0
152.99713	0.9	0
153.00116	0.7	0
153.00563	0.8	0
153.00696	148.6	0.03
153.01142	1.2	0
153.01711	9.5	0
153.0195	1885.5	0.43
153.02244	2.1	0
153.02698	0.7	0
153.02854	0.8	0
153.03066	25.2	0.01
153.03247	3.2	0
153.03573	1.5	0
153.03737	0.9	0
153.0388	273.2	0.06
153.04323	16.5	0
153.04457	4.1	0
153.04879	0.7	0
153.05133	12.4	0
153.05586	4103.1	0.94
153.06559	0.8	0
153.06698	2.8	0
153.06891	0.6	0
153.07524	1.6	0
153.07838	0.7	0
153.08076	1.7	0
153.08622	0.8	0
153.088	1.7	0
153.08975	0.8	0
153.09228	4333.1	0.99
153.10333	0.9	0
153.10602	0.8	0
153.1162	0.9	0
153.11802	1.2	0
153.12135	0.8	0
153.12392	1.3	0
153.12862	562.8	0.13
153.15637	0.8	0
153.16374	0.9	0
153.17099	0.7	0
153.17348	0.8	0
153.17597	0.7	0
153.17689	0.8	0
153.18808	0.8	0
153.19235	0.7	0
153.19769	0.6	0
153.19898	0.7	0
153.20044	0.7	0
153.23795	0.7	0
153.23889	0.8	0
153.25114	10.1	0
153.2535	2.5	0
153.26543	0.7	0
153.28415	0.8	0
153.2859	0.7	0
153.28746	0.7	0
153.29221	1.5	0
153.30208	0.9	0
153.30278	0.7	0
153.30673	1.1	0
153.30855	0.9	0
153.31537	0.7	0
153.31744	0.9	0
153.32218	0.7	0
153.32564	1	0
153.32727	0.7	0
153.32826	0.8	0
153.3296	0.8	0
153.33097	0.7	0
153.3365	0.8	0
153.33905	0.7	0
153.34169	0.9	0
153.34725	0.8	0
153.34805	0.7	0
153.35084	0.9	0
153.36213	1	0
153.36337	0.7	0
153.37048	0.8	0
153.37323	0.7	0
153.38857	0.8	0
153.39306	0.8	0
153.39757	0.8	0
153.40278	0.7	0
153.42103	0.7	0
153.42284	0.7	0
153.42541	0.9	0
153.42642	0.8	0
153.42905	1	0
153.4309	0.7	0
153.43898	1.3	0
153.44618	0.9	0
153.45976	0.8	0
153.46542	0.7	0
153.46701	0.6	0
153.4733	0.8	0
153.48104	0.8	0
153.48223	0.8	0
153.50026	1.5	0
153.50759	0.7	0
153.51059	1	0
153.51274	1	0
153.51749	0.8	0
153.52289	0.7	0
153.5272	0.6	0
153.53055	1.3	0
153.54076	1.6	0
153.55207	1.4	0
153.56115	0.8	0
153.5646	1.3	0
153.56738	0.9	0
153.57133	0.8	0
153.57344	0.6	0
153.57522	0.8	0
153.57706	0.8	0
153.57958	0.7	0
153.58521	0.8	0
153.59331	0.7	0
153.5958	0.9	0
153.6115	1	0
153.61661	0.7	0
153.63096	0.7	0
153.6375	0.7	0
153.64756	0.8	0
153.65079	0.6	0
153.65478	0.7	0
153.65916	0.9	0
153.6629	0.8	0
153.67014	1.6	0
153.68641	0.9	0
153.69019	0.7	0
153.69382	0.6	0
153.70509	0.7	0
153.70991	0.8	0
153.71347	2.5	0
153.7162	0.8	0
153.72337	0.7	0
153.72994	0.6	0
153.7392	1.6	0
153.74938	0.6	0
153.76154	2.5	0
153.76389	0.8	0
153.7813	1.6	0
153.78578	0.7	0
153.79681	0.7	0
153.80497	1.4	0
153.81312	0.9	0
153.83199	0.9	0
153.8329	0.7	0
153.86082	1.6	0
153.86801	0.8	0
153.87001	0.8	0
153.87449	0.7	0
153.87723	0.7	0
153.88715	0.8	0
153.88916	0.6	0
153.89254	0.9	0
153.89466	0.8	0
153.89646	0.7	0
153.90349	1.5	0
153.90714	0.7	0
153.90795	1.3	0
153.9104	0.8	0
153.91502	0.6	0
153.93065	0.7	0
153.9352	0.8	0
153.93976	1.4	0
153.95221	1	0
153.96783	4.7	0
153.97058	0.7	0
153.97142	0.8	0
153.98597	0.8	0
153.99097	5.8	0
153.99311	0.7	0
153.9961	0.8	0
154.00409	1.7	0
154.00675	0.8	0
154.00956	2.1	0
154.01236	1.4	0
154.01479	514.5	0.12
154.02031	1.7	0
154.02288	31.1	0.01
154.02595	4.5	0
154.02737	1196.4	0.27
154.02879	2.5	0
154.03282	0.8	0
154.03389	0.8	0
154.03948	1.1	0
154.04577	0.8	0
154.04688	0.8	0
154.04876	0.7	0
154.05116	908.1	0.21
154.05929	232.5	0.05
154.06374	6214.3	1.43
154.07038	0.6	0
154.08386	0.9	0
154.08566	0.9	0
154.08752	341.8	0.08
154.09033	0.9	0
154.0917	1.6	0
154.09565	356.4	0.08
154.09745	0.7	0
154.10012	4095.8	0.94
154.10333	0.7	0
154.10996	0.7	0
154.11853	0.8	0
154.13198	7.5	0
154.14554	0.7	0
154.1501	0.7	0
154.15821	0.9	0
154.16732	0.7	0
154.17819	0.7	0
154.18171	0.8	0
154.18437	0.7	0
154.19006	1.7	0
154.19675	1	0
154.20298	0.8	0
154.20452	0.8	0
154.22018	0.9	0
154.22279	0.9	0
154.23815	0.7	0
154.24246	0.6	0
154.25003	1.2	0
154.25165	0.8	0
154.25204	0.8	0
154.25245	0.6	0
154.26293	0.6	0
154.26567	0.9	0
154.27905	0.8	0
154.28361	0.7	0
154.2872	0.9	0
154.29266	0.7	0
154.31729	0.8	0
154.31908	0.7	0
154.32724	0.6	0
154.33194	0.7	0
154.34093	0.8	0
154.3447	0.9	0
154.34719	0.7	0
154.35177	0.8	0
154.35358	0.7	0
154.35618	0.7	0
154.36199	0.7	0
154.36291	0.6	0
154.36389	0.7	0
154.36699	0.8	0
154.36848	1.3	0
154.36978	0.7	0
154.37178	2.7	0
154.37373	0.8	0
154.38548	0.8	0
154.39041	0.6	0
154.39182	0.7	0
154.39381	0.7	0
154.40005	0.8	0
154.40167	0.8	0
154.40576	0.7	0
154.40984	0.8	0
154.41405	0.7	0
154.41642	0.9	0
154.42354	0.9	0
154.43166	0.7	0
154.43364	0.7	0
154.43974	0.7	0
154.44324	0.7	0
154.449	0.7	0
154.45008	0.8	0
154.45894	0.8	0
154.46447	0.8	0
154.47282	0.7	0
154.4783	0.8	0
154.48202	0.8	0
154.48523	0.7	0
154.492	1	0
154.49606	0.8	0
154.501	0.7	0
154.50746	1.7	0
154.51446	12.4	0
154.51946	0.8	0
154.52143	0.9	0
154.52535	0.8	0
154.52904	0.7	0
154.53755	0.8	0
154.53955	0.6	0
154.54312	1.5	0
154.5471	0.8	0
154.55468	0.7	0
154.55638	0.7	0
154.56304	0.8	0
154.56871	0.7	0
154.5776	0.7	0
154.58122	0.7	0
154.58576	0.8	0
154.59674	0.6	0
154.59837	0.7	0
154.60675	0.8	0
154.62159	0.7	0
154.62321	0.9	0
154.63528	0.7	0
154.63956	0.7	0
154.6447	0.7	0
154.65074	0.9	0
154.65716	0.8	0
154.66149	0.7	0
154.67043	0.7	0
154.67796	0.8	0
154.68036	1	0
154.68741	0.7	0
154.68892	0.9	0
154.69339	0.7	0
154.70477	0.8	0
154.71816	1.5	0
154.71991	1.5	0
154.72156	0.7	0
154.72228	0.7	0
154.72355	0.7	0
154.72642	0.8	0
154.73273	0.8	0
154.74545	0.8	0
154.75121	0.8	0
154.75389	0.7	0
154.76765	3	0
154.7788	0.7	0
154.78291	1.4	0
154.80049	0.7	0
154.80574	0.7	0
154.81248	0.7	0
154.81373	0.6	0
154.81695	0.8	0
154.81996	0.7	0
154.8245	0.6	0
154.8311	0.7	0
154.84015	0.7	0
154.84775	0.7	0
154.85508	1.4	0
154.86095	0.6	0
154.86517	0.7	0
154.87896	0.8	0
154.88257	0.8	0
154.8835	0.7	0
154.88434	0.7	0
154.88596	0.7	0
154.88769	0.8	0
154.89253	0.7	0
154.89537	0.7	0
154.9026	0.7	0
154.91007	0.7	0
154.91351	6.7	0
154.91896	152.5	0.03
154.92775	0.7	0
154.93288	0.9	0
154.94753	373.2	0.09
154.9575	1.5	0
154.96577	60.4	0.01
154.96757	0.7	0
154.97408	8.9	0
154.98045	0.8	0
154.98132	1.5	0
154.98311	0.8	0
154.98522	0.9	0
154.99068	43	0.01
154.99274	1.4	0
154.99639	7.6	0
154.99878	124.8	0.03
155.00217	23	0.01
155.00406	1	0
155.00604	0.8	0
155.01	37.6	0.01
155.01265	0.6	0
155.01517	0.9	0
155.01695	3.7	0
155.01822	3.1	0
155.02105	1.9	0
155.02283	6.1	0
155.02431	0.6	0
155.02702	0.8	0
155.03074	24.8	0.01
155.03192	0.8	0
155.0352	4117.6	0.94
155.04347	1.2	0
155.04638	52.4	0.01
155.05456	5.5	0
155.05904	5.5	0
155.06019	0.9	0
155.06283	0.8	0
155.06717	443.3	0.1
155.0692	5.3	0
155.07027	264.7	0.06
155.07157	12837.5	2.95
155.07394	4.9	0
155.077	0.6	0
155.08283	105.3	0.02
155.08453	0.7	0
155.08668	0.8	0
155.09098	2.2	0
155.09536	1.6	0
155.1035	245.3	0.06
155.10795	11673.4	2.68
155.10945	60.4	0.01
155.11045	1.8	0
155.11137	1.8	0
155.11432	0.8	0
155.1205	0.8	0
155.12314	0.8	0
155.126	0.8	0
155.14094	0.8	0
155.14434	257.6	0.06
155.1499	0.9	0
155.15986	0.8	0
155.16464	0.8	0
155.16735	1.4	0
155.16971	0.7	0
155.17567	1.3	0
155.19309	0.7	0
155.20303	0.8	0
155.20757	0.8	0
155.20944	0.8	0
155.21031	0.7	0
155.22314	1.5	0
155.23437	0.9	0
155.23575	0.7	0
155.24148	0.8	0
155.25211	0.7	0
155.25503	0.9	0
155.25624	0.9	0
155.2571	0.8	0
155.26624	0.7	0
155.27034	0.7	0
155.2762	0.8	0
155.27736	0.8	0
155.29846	1.4	0
155.30005	0.7	0
155.30941	1.1	0
155.32246	0.9	0
155.32693	0.8	0
155.3315	0.8	0
155.34722	1.3	0
155.35161	0.8	0
155.37251	0.8	0
155.38011	0.7	0
155.38675	0.8	0
155.39696	0.7	0
155.40227	0.7	0
155.40761	2.1	0
155.40979	0.7	0
155.41131	0.7	0
155.41251	0.7	0
155.43172	0.8	0
155.4327	0.7	0
155.44517	0.7	0
155.46014	0.8	0
155.46231	0.6	0
155.47407	1.3	0
155.48349	1.3	0
155.48767	1.5	0
155.49782	1	0
155.50122	0.9	0
155.50793	0.7	0
155.51502	1.1	0
155.52247	1.5	0
155.52723	1	0
155.53179	0.9	0
155.53282	1	0
155.53573	0.6	0
155.53671	0.8	0
155.55686	0.7	0
155.56417	0.8	0
155.57145	0.8	0
155.57231	0.8	0
155.58056	1.6	0
155.58257	24	0.01
155.59093	0.7	0
155.59722	0.8	0
155.61195	0.9	0
155.61646	0.9	0
155.62387	0.8	0
155.62498	0.7	0
155.62896	0.6	0
155.63069	0.8	0
155.63368	0.9	0
155.63512	0.7	0
155.64031	0.9	0
155.64139	0.8	0
155.64519	0.9	0
155.6479	1.9	0
155.6542	1.1	0
155.66821	0.8	0
155.67269	0.8	0
155.68565	0.8	0
155.69251	0.8	0
155.73674	0.7	0
155.74264	0.8	0
155.74756	0.9	0
155.74939	0.8	0
155.75469	0.8	0
155.77135	0.9	0
155.78052	0.8	0
155.78994	0.8	0
155.79431	0.8	0
155.80722	0.9	0
155.83586	0.9	0
155.83976	0.8	0
155.8432	1.1	0
155.85894	0.8	0
155.85986	0.8	0
155.87438	0.8	0
155.87924	0.9	0
155.90775	1.5	0
155.92641	1	0
155.93397	0.7	0
155.9473	2.2	0
155.95229	1.1	0
155.96343	0.9	0
155.97721	0.9	0
155.9781	0.9	0
155.98238	0.7	0
155.98384	1.2	0
155.99171	111.7	0.03
155.99398	3.5	0
155.99851	6.2	0
156.00669	114.1	0.03
156.0127	5876.8	1.35
156.02241	0.8	0
156.02498	3.4	0
156.02801	21.2	0
156.03048	403.1	0.09
156.03433	2.7	0
156.0362	0.9	0
156.03852	133.8	0.03
156.04301	1920.3	0.44
156.04736	0.9	0
156.04852	0.7	0
156.05234	3.9	0
156.05526	3.9	0
156.05828	0.9	0
156.06123	2.6	0
156.06684	2772.2	0.64
156.07039	1.6	0
156.07496	1117.7	0.26
156.07928	2500.1	0.57
156.08214	1.3	0
156.08997	0.8	0
156.09737	1.9	0
156.10301	222.9	0.05
156.11117	1206.5	0.28
156.1157	13.6	0
156.13967	0.8	0
156.16934	0.9	0
156.18138	0.8	0
156.19927	0.9	0
156.21128	0.8	0
156.21748	0.8	0
156.22073	0.8	0
156.22327	0.8	0
156.25173	0.9	0
156.28351	0.8	0
156.2876	0.7	0
156.28901	0.7	0
156.31655	1	0
156.33078	0.7	0
156.35614	0.7	0
156.39172	0.8	0
156.42887	0.9	0
156.43352	0.9	0
156.4391	0.9	0
156.44278	0.8	0
156.47963	0.8	0
156.49568	0.7	0
156.50215	0.8	0
156.51789	0.9	0
156.52701	0.8	0
156.52962	0.8	0
156.53766	0.8	0
156.54063	1.6	0
156.54602	0.8	0
156.55601	0.9	0
156.56925	0.8	0
156.58105	0.9	0
156.59883	1	0
156.60629	0.8	0
156.62546	0.9	0
156.63879	0.7	0
156.65075	0.9	0
156.71134	0.9	0
156.71617	0.8	0
156.72532	0.8	0
156.74109	0.9	0
156.74598	0.7	0
156.74966	0.8	0
156.81563	0.9	0
156.85188	0.9	0
156.85282	0.8	0
156.85654	1	0
156.85744	0.8	0
156.86603	1.7	0
156.8745	0.7	0
156.89491	352.9	0.08
156.9013	0.7	0
156.9106	0.9	0
156.91589	11.9	0
156.93944	3.6	0
156.94431	1.5	0
156.95539	2	0
156.96298	1.1	0
156.97802	0.8	0
156.98264	0.7	0
156.98774	0.9	0
156.99158	0.9	0
156.99656	290.7	0.07
156.99914	1.6	0
157.00627	20.3	0
157.00938	1.5	0
157.01195	2686.8	0.62
157.01433	1195.1	0.27
157.01591	262.9	0.06
157.01859	0.8	0
157.02395	1.2	0
157.02553	30.4	0.01
157.03275	1.5	0
157.03387	6	0
157.03818	13.6	0
157.04198	1.8	0
157.0462	36	0.01
157.05072	9748.5	2.24
157.05322	0.9	0
157.06191	29.4	0.01
157.06366	1.6	0
157.06593	17	0
157.06749	0.8	0
157.07094	1207.9	0.28
157.07461	3.2	0
157.07573	3.9	0
157.07822	2.4	0
157.08269	68.7	0.02
157.08713	36216.1	8.31
157.08951	178.8	0.04
157.09062	1.5	0
157.09162	0.9	0
157.09545	1	0
157.09833	11.4	0
157.10198	8.4	0
157.10665	1	0
157.10767	0.8	0
157.11057	0.8	0
157.1124	7	0
157.11454	15.7	0
157.11515	18.3	0
157.11627	28	0.01
157.11726	68.5	0.02
157.11821	270.4	0.06
157.11915	420.6	0.1
157.12008	2187.8	0.5
157.12075	711.3	0.16
157.12346	435893.5	100
157.12615	1161.5	0.27
157.12682	2533.7	0.58
157.12777	678.1	0.16
157.12871	222.1	0.05
157.12967	112.2	0.03
157.13058	26.8	0.01
157.13152	17.2	0
157.13276	5.9	0
157.13462	5	0
157.13725	1.1	0
157.13951	12.2	0
157.14397	1.7	0
157.14509	7	0
157.14782	1.4	0
157.14954	0.9	0
157.15077	0.8	0
157.1594	0.8	0
157.16857	1.1	0
157.17595	1274.2	0.29
157.17967	0.8	0
157.19185	0.8	0
157.20175	0.7	0
157.20568	0.8	0
157.23298	0.8	0
157.2346	0.8	0
157.26223	0.6	0
157.26474	0.8	0
157.26946	0.7	0
157.3066	0.8	0
157.31433	0.9	0
157.32451	1.2	0
157.34294	0.8	0
157.3535	0.7	0
157.3572	0.9	0
157.36854	1.1	0
157.37062	0.9	0
157.39277	0.7	0
157.3946	0.8	0
157.39558	0.9	0
157.4186	0.7	0
157.44446	0.9	0
157.46398	0.9	0
157.47546	0.8	0
157.48462	1.5	0
157.48617	0.8	0
157.49696	0.8	0
157.5024	0.8	0
157.51769	1.2	0
157.52794	0.8	0
157.53826	0.8	0
157.5523	0.8	0
157.55393	1.8	0
157.56336	0.9	0
157.56694	1	0
157.58875	6.2	0
157.59649	1.6	0
157.60002	0.9	0
157.60559	0.8	0
157.64385	0.8	0
157.65352	0.9	0
157.6572	0.7	0
157.6584	0.8	0
157.6704	0.9	0
157.68248	1	0
157.71545	0.8	0
157.73425	0.9	0
157.74314	0.9	0
157.79457	0.8	0
157.79794	1.7	0
157.8075	1.5	0
157.82264	0.9	0
157.83726	36.4	0.01
157.85243	0.8	0
157.85981	0.8	0
157.87586	0.8	0
157.88786	1.7	0
157.97611	3.5	0
157.97775	1.6	0
157.9796	2.2	0
157.98134	3.1	0
157.98265	0.8	0
157.98634	0.8	0
157.99565	4.5	0
157.99677	0.9	0
157.99967	1.7	0
158.00826	81.3	0.02
158.0096	4.6	0
158.01165	0.9	0
158.01528	12	0
158.01754	3.6	0
158.02218	183.8	0.04
158.0236	1	0
158.02792	1.5	0
158.03344	1	0
158.03738	455.9	0.1
158.04591	365.3	0.08
158.04947	0.8	0
158.05057	0.9	0
158.05409	621.1	0.14
158.05709	3.7	0
158.05853	301.1	0.07
158.06107	7.2	0
158.06787	0.8	0
158.06833	0.9	0
158.07384	17.6	0
158.07678	5.4	0
158.07967	1	0
158.08235	1760.5	0.4
158.08738	0.9	0
158.09041	3066.8	0.7
158.0932	4	0
158.09489	342.1	0.08
158.11552	0.9	0
158.11662	0.9	0
158.11862	0.9	0
158.12325	0.9	0
158.12441	333.2	0.08
158.12682	44190.8	10.14
158.12955	928.2	0.21
158.14008	1	0
158.14466	0.9	0
158.16478	0.8	0
158.17369	0.8	0
158.17984	15.9	0
158.18172	0.8	0
158.18737	0.7	0
158.1921	0.8	0
158.20249	0.9	0
158.21473	0.7	0
158.24757	0.8	0
158.25852	0.8	0
158.26364	0.8	0
158.27991	0.8	0
158.28821	0.8	0
158.29877	0.7	0
158.30062	1.6	0
158.30275	0.8	0
158.31356	0.8	0
158.32773	0.9	0
158.33116	0.6	0
158.33656	0.8	0
158.34551	0.7	0
158.35334	0.9	0
158.36303	0.8	0
158.41764	0.9	0
158.42069	0.8	0
158.42282	0.7	0
158.42713	1.2	0
158.45104	48.7	0.01
158.46024	0.8	0
158.48298	0.9	0
158.4885	0.9	0
158.48983	0.7	0
158.50777	0.9	0
158.50933	1.1	0
158.53739	1	0
158.54562	1	0
158.5488	0.9	0
158.57459	0.8	0
158.58541	0.8	0
158.58912	0.7	0
158.59512	0.7	0
158.60844	0.8	0
158.6096	0.8	0
158.61377	1.5	0
158.65451	1.6	0
158.67237	1	0
158.68516	0.8	0
158.71884	0.9	0
158.72448	0.7	0
158.75098	0.9	0
158.75203	1.6	0
158.75792	0.8	0
158.76204	0.8	0
158.76811	0.7	0
158.77201	0.7	0
158.77312	0.8	0
158.79138	0.6	0
158.81297	0.8	0
158.81546	0.8	0
158.82016	0.8	0
158.82984	0.7	0
158.83461	0.9	0
158.8375	0.9	0
158.85508	0.8	0
158.85842	276.1	0.06
158.86322	1	0
158.87091	1.7	0
158.87568	0.8	0
158.87732	1251.6	0.29
158.87878	0.9	0
158.88973	0.8	0
158.89324	142.9	0.03
158.89664	0.8	0
158.89937	0.9	0
158.90845	70.4	0.02
158.91186	94757.8	21.74
158.91526	88.3	0.02
158.91626	10.7	0
158.92122	0.8	0
158.92214	0.9	0
158.92315	0.9	0
158.925	0.8	0
158.9269	0.8	0
158.92784	0.8	0
158.9302	1	0
158.93458	29.4	0.01
158.93661	14.6	0
158.94288	0.8	0
158.94738	0.8	0
158.95121	0.7	0
158.9555	0.8	0
158.95735	0.8	0
158.96531	278.2	0.06
158.96853	0.8	0
158.9764	1.2	0
158.97861	410.6	0.09
158.98571	0.9	0
158.9876	82.1	0.02
158.98945	0.8	0
158.99133	0.8	0
158.99222	0.7	0
158.99351	12.2	0
158.99669	0.9	0
158.99924	1	0
159.00113	0.9	0
159.00321	1.8	0
159.00467	1.2	0
159.00656	1.6	0
159.01188	1.4	0
159.01617	0.8	0
159.01896	0.7	0
159.01994	0.9	0
159.02186	0.9	0
159.02997	1861.5	0.43
159.03259	1.8	0
159.03416	0.8	0
159.03769	1	0
159.03911	1	0
159.04108	122.8	0.03
159.04523	447.1	0.1
159.04702	2	0
159.04846	2.6	0
159.05504	3.6	0
159.05621	2.5	0
159.06196	0.9	0
159.06293	0.9	0
159.06386	4.5	0
159.06637	11795.6	2.71
159.0688	0.9	0
159.07764	8.3	0
159.08169	28.2	0.01
159.08339	2.4	0
159.08566	12.3	0
159.08948	1.7	0
159.09136	65.6	0.02
159.09384	3.6	0
159.09619	0.8	0
159.09817	2.5	0
159.10275	6720.9	1.54
159.1277	1832.6	0.42
159.13019	1888.1	0.43
159.13314	11.3	0
159.13907	4.5	0
159.17796	0.9	0
159.18177	0.9	0
159.20484	0.8	0
159.241	0.8	0
159.24565	0.9	0
159.25632	0.8	0
159.27246	0.7	0
159.2901	0.6	0
159.30469	0.8	0
159.30658	0.7	0
159.32102	0.9	0
159.34573	0.9	0
159.34761	0.8	0
159.3492	0.7	0
159.38781	0.9	0
159.39534	0.9	0
159.40368	0.7	0
159.42223	9.1	0
159.42491	0.8	0
159.42989	1	0
159.4537	0.7	0
159.46907	0.8	0
159.48185	0.8	0
159.48983	0.8	0
159.50017	0.8	0
159.50619	0.9	0
159.50856	0.8	0
159.51205	0.9	0
159.51874	1	0
159.52065	0.8	0
159.53303	0.9	0
159.5732	0.8	0
159.57992	0.7	0
159.60786	0.8	0
159.61019	0.7	0
159.6365	0.7	0
159.65228	1.1	0
159.65296	1	0
159.67647	1	0
159.67865	0.7	0
159.68028	0.8	0
159.69544	0.9	0
159.69714	0.8	0
159.71367	0.9	0
159.77097	0.7	0
159.77809	1.2	0
159.78736	0.8	0
159.80768	0.9	0
159.81077	0.9	0
159.8353	277.4	0.06
159.84846	1.7	0
159.85213	1.2	0
159.86328	1	0
159.87643	0.8	0
159.88512	0.8	0
159.88688	1.3	0
159.89393	532.3	0.12
159.89664	0.7	0
159.90502	0.7	0
159.90738	0.8	0
159.90895	549.6	0.13
159.91284	1.9	0
159.91521	1992.7	0.46
159.93132	0.9	0
159.9473	0.8	0
159.95512	0.8	0
159.96014	0.7	0
159.97028	0.9	0
159.9726	0.9	0
159.97467	1.8	0
159.97939	4.6	0
159.98037	0.9	0
159.98364	0.8	0
159.98642	431.7	0.1
159.98889	0.8	0
159.99087	1.8	0
159.99379	0.8	0
160.0038	0.8	0
160.005	0.7	0
160.00909	0.8	0
160.01222	1	0
160.01672	3.5	0
160.02526	223.7	0.05
160.02906	0.9	0
160.03325	16.1	0
160.03784	26	0.01
160.04051	1052	0.24
160.04538	1	0
160.04748	0.8	0
160.04855	8.7	0
160.05312	18.6	0
160.05637	0.8	0
160.05999	0.8	0
160.06167	223.3	0.05
160.06357	0.9	0
160.06969	811.2	0.19
160.07258	1	0
160.07425	8	0
160.07696	3	0
160.09447	0.9	0
160.0961	0.8	0
160.09808	0.9	0
160.09909	0.8	0
160.10125	0.8	0
160.10609	442.1	0.1
160.10895	1.8	0
160.12819	0.8	0
160.12967	0.7	0
160.13106	50	0.01
160.13369	1.9	0
160.13495	0.8	0
160.14767	0.6	0
160.17034	0.9	0
160.18682	0.8	0
160.19451	0.8	0
160.20609	0.9	0
160.21068	0.8	0
160.228	0.8	0
160.25856	0.8	0
160.27508	0.8	0
160.27682	0.7	0
160.28492	0.9	0
160.30697	0.8	0
160.31679	0.8	0
160.34083	0.7	0
160.3433	0.7	0
160.34663	0.8	0
160.3654	0.7	0
160.39957	0.7	0
160.40052	0.8	0
160.40332	1.6	0
160.412	0.9	0
160.43328	1	0
160.45136	0.7	0
160.47089	0.8	0
160.47375	0.9	0
160.49111	0.8	0
160.50059	0.8	0
160.50275	0.9	0
160.50658	2.6	0
160.51238	0.7	0
160.53359	0.8	0
160.56548	1.8	0
160.57388	0.7	0
160.5753	0.8	0
160.57887	0.7	0
160.59285	0.8	0
160.60296	1.1	0
160.64648	0.7	0
160.67062	0.8	0
160.67241	1.4	0
160.68304	0.7	0
160.70648	0.9	0
160.7234	1.3	0
160.73808	0.8	0
160.74406	0.8	0
160.76619	0.9	0
160.78449	0.7	0
160.80925	1.5	0
160.81385	0.9	0
160.8195	0.8	0
160.83301	0.8	0
160.84211	15	0
160.85711	291.5	0.07
160.86919	0.8	0
160.87445	280.3	0.06
160.877	1189.2	0.27
160.89287	603.6	0.14
160.89769	0.8	0
160.90076	1.4	0
160.90311	1	0
160.9054	1.4	0
160.90808	95.6	0.02
160.91156	95309.1	21.87
160.91504	81.5	0.02
160.91607	9.5	0
160.91805	1.6	0
160.92204	7.3	0
160.92334	0.8	0
160.93044	5.5	0
160.93181	0.8	0
160.93348	0.9	0
160.94928	0.9	0
160.95259	2.7	0
160.95512	0.9	0
160.95678	768.9	0.18
160.96233	0.7	0
160.96601	267.2	0.06
160.97628	6.9	0
160.98206	1.8	0
161.00131	1.6	0
161.00439	0.9	0
161.00929	25.7	0.01
161.02051	2.1	0
161.02229	1.5	0
161.02457	396.2	0.09
161.02626	1.1	0
161.03	0.9	0
161.03568	82.7	0.02
161.0374	4	0
161.04002	0.7	0
161.04108	0.7	0
161.04566	2233.2	0.51
161.04832	4.1	0
161.05314	0.7	0
161.0549	0.8	0
161.05673	8.5	0
161.06087	1047	0.24
161.06252	1.5	0
161.06421	1	0
161.07056	9.4	0
161.07312	2	0
161.0803	0.8	0
161.08201	520.3	0.12
161.08474	0.8	0
161.08848	0.9	0
161.09576	0.8	0
161.09735	183.8	0.04
161.10042	2356.3	0.54
161.10331	0.8	0
161.11377	0.8	0
161.11846	28.3	0.01
161.13057	0.9	0
161.13217	0.8	0
161.13409	2.9	0
161.13713	1	0
161.14142	0.8	0
161.14696	1.3	0
161.15035	0.7	0
161.16252	1.6	0
161.17223	0.9	0
161.17592	0.9	0
161.18481	0.8	0
161.19257	0.8	0
161.19475	0.7	0
161.21393	0.7	0
161.22545	0.9	0
161.24606	0.8	0
161.24769	0.8	0
161.27635	0.9	0
161.27982	0.8	0
161.29934	0.8	0
161.30428	0.8	0
161.31788	1.2	0
161.31982	0.9	0
161.33338	0.8	0
161.33589	0.8	0
161.34317	0.8	0
161.3606	0.9	0
161.37084	0.7	0
161.37226	0.8	0
161.3996	15.3	0
161.4022	0.7	0
161.4239	0.8	0
161.43071	0.8	0
161.45979	0.8	0
161.46859	1	0
161.47076	0.9	0
161.47349	0.7	0
161.5211	1	0
161.52401	0.9	0
161.53175	0.9	0
161.53288	0.8	0
161.53376	0.9	0
161.54065	0.7	0
161.55038	1.5	0
161.55622	1	0
161.57106	0.8	0
161.57296	0.8	0
161.57731	0.6	0
161.59518	0.8	0
161.60329	0.8	0
161.60666	0.8	0
161.62058	0.8	0
161.63315	0.9	0
161.64221	0.9	0
161.64787	0.8	0
161.65331	0.8	0
161.66072	0.7	0
161.67171	0.7	0
161.69855	0.8	0
161.71079	1	0
161.72774	0.9	0
161.73921	0.7	0
161.74899	0.8	0
161.75614	0.8	0
161.77167	0.8	0
161.78735	0.8	0
161.79317	0.8	0
161.82478	1.1	0
161.83322	82.7	0.02
161.84002	0.8	0
161.84689	0.7	0
161.86542	1.7	0
161.87029	0.7	0
161.87419	0.8	0
161.87712	0.8	0
161.88291	1	0
161.88386	0.7	0
161.88596	2	0
161.89414	188	0.04
161.89582	1.7	0
161.89957	1.7	0
161.90253	0.7	0
161.90346	0.8	0
161.90856	557.9	0.13
161.91226	1	0
161.91494	1968.9	0.45
161.92646	0.7	0
161.92774	0.8	0
161.94161	0.7	0
161.94813	15	0
161.9534	0.7	0
161.95417	0.8	0
161.96014	5.5	0
161.96984	1.2	0
161.9739	0.8	0
161.98097	0.8	0
161.98274	0.9	0
161.99115	1.9	0
161.99229	0.9	0
161.99458	538.4	0.12
162.00248	0.7	0
162.00901	0.9	0
162.01401	0.8	0
162.01979	1224.3	0.28
162.0231	0.9	0
162.02486	2.6	0
162.02785	2.6	0
162.03242	227.1	0.05
162.03549	5.8	0
162.03927	0.8	0
162.04095	41.9	0.01
162.0431	2.1	0
162.04444	0.9	0
162.04908	24.6	0.01
162.05191	1.5	0
162.05347	607.4	0.14
162.05614	398.3	0.09
162.05795	4	0
162.05996	0.8	0
162.06105	1	0
162.06421	9.9	0
162.06677	0.9	0
162.06875	391.4	0.09
162.0719	0.9	0
162.07371	0.8	0
162.07727	2.2	0
162.07865	0.8	0
162.07967	1.5	0
162.08542	2.5	0
162.09246	4.7	0
162.10006	17.5	0
162.10389	26.8	0.01
162.11139	0.8	0
162.11599	1.5	0
162.12169	0.9	0
162.14936	0.7	0
162.16131	0.8	0
162.178	0.9	0
162.18135	0.9	0
162.1824	0.9	0
162.18813	1.5	0
162.18995	0.8	0
162.19522	0.9	0
162.21967	0.8	0
162.22646	0.8	0
162.23995	0.7	0
162.24291	0.8	0
162.25272	0.8	0
162.26664	0.8	0
162.27934	0.8	0
162.28228	0.9	0
162.2913	1.6	0
162.3079	0.7	0
162.30884	1	0
162.33709	0.9	0
162.34733	1.1	0
162.35397	0.8	0
162.37332	0.8	0
162.37528	0.8	0
162.37982	0.7	0
162.39821	184.3	0.04
162.40914	0.8	0
162.41688	0.9	0
162.42754	0.8	0
162.43071	0.7	0
162.4325	0.8	0
162.45578	0.9	0
162.46712	0.8	0
162.47561	0.8	0
162.48158	0.8	0
162.49266	1.5	0
162.49532	0.7	0
162.50121	0.8	0
162.51179	8.8	0
162.52096	0.8	0
162.52188	1	0
162.52625	0.8	0
162.52778	0.8	0
162.5337	1	0
162.53469	1	0
162.53846	0.8	0
162.5404	1	0
162.54456	0.9	0
162.54607	0.8	0
162.54715	0.7	0
162.55232	0.8	0
162.58767	0.9	0
162.59064	0.9	0
162.59454	0.7	0
162.61309	0.7	0
162.63398	0.9	0
162.63489	0.9	0
162.63936	0.7	0
162.67895	0.8	0
162.68386	0.7	0
162.6914	0.9	0
162.69868	0.9	0
162.71173	0.9	0
162.72669	0.8	0
162.74708	0.9	0
162.75194	1.4	0
162.75479	0.8	0
162.7627	0.9	0
162.78649	0.8	0
162.82693	0.8	0
162.83168	1.8	0
162.83922	15.9	0
162.85061	0.8	0
162.86806	0.8	0
162.87412	279.7	0.06
162.88406	0.9	0
162.8936	975.4	0.22
162.90312	5.7	0
162.9051	1.8	0
162.912	0.8	0
162.91839	0.8	0
162.92228	0.8	0
162.92957	1	0
162.93278	0.9	0
162.94009	6	0
162.95216	0.9	0
162.95388	433.5	0.1
162.95704	2.6	0
162.96594	1.6	0
162.978	3.6	0
162.98258	382.6	0.09
162.98475	0.9	0
162.99771	1.7	0
162.99938	1.1	0
163.00148	2.3	0
163.00381	1125.8	0.26
163.0054	2	0
163.00724	2.4	0
163.01515	2.3	0
163.01726	0.9	0
163.0197	0.7	0
163.02318	22	0.01
163.02502	67.8	0.02
163.02763	30.2	0.01
163.0359	1.8	0
163.04019	3886.3	0.89
163.04174	85.6	0.02
163.04374	6.7	0
163.04696	0.9	0
163.0514	28.9	0.01
163.05307	13.7	0
163.05682	1.7	0
163.06172	2926.2	0.67
163.06892	2.1	0
163.07659	5820.4	1.34
163.07958	20.1	0
163.08709	0.9	0
163.08826	1	0
163.09434	0.9	0
163.09615	86.9	0.02
163.09752	0.8	0
163.10518	0.8	0
163.11131	2.3	0
163.11299	1076.9	0.25
163.11477	1.7	0
163.11801	0.8	0
163.14397	0.8	0
163.14949	1.1	0
163.15281	0.8	0
163.16445	0.8	0
163.18805	0.8	0
163.19011	0.8	0
163.19126	0.9	0
163.19681	0.7	0
163.2132	0.8	0
163.23	0.8	0
163.23762	1	0
163.24662	0.9	0
163.26044	0.9	0
163.2802	1	0
163.28203	0.9	0
163.30098	0.8	0
163.30592	0.8	0
163.31205	0.8	0
163.31674	0.9	0
163.3465	0.9	0
163.3515	1.8	0
163.3663	0.8	0
163.37647	0.8	0
163.38267	0.6	0
163.397	48	0.01
163.39996	0.9	0
163.40291	0.9	0
163.40794	1.6	0
163.40893	1	0
163.41087	0.9	0
163.42163	1.6	0
163.43665	0.9	0
163.44677	0.7	0
163.46045	1.5	0
163.46431	0.8	0
163.49115	0.7	0
163.5053	0.8	0
163.51202	0.9	0
163.51666	0.9	0
163.51975	14.1	0
163.52271	0.8	0
163.53586	2.2	0
163.54583	0.9	0
163.5486	1.1	0
163.56041	1	0
163.56644	0.9	0
163.58465	0.9	0
163.58961	0.7	0
163.59137	1.6	0
163.59419	1.5	0
163.59532	1	0
163.60306	3.7	0
163.60724	1.5	0
163.61041	0.8	0
163.61217	0.9	0
163.63695	0.9	0
163.64199	0.7	0
163.64962	0.8	0
163.65484	0.9	0
163.67305	0.7	0
163.67877	1.7	0
163.71576	0.7	0
163.73234	0.9	0
163.76357	1.3	0
163.76514	1	0
163.7739	0.8	0
163.78002	0.7	0
163.78499	0.8	0
163.78706	0.9	0
163.78923	0.8	0
163.7964	0.8	0
163.80492	0.7	0
163.8079	0.8	0
163.80934	0.8	0
163.83205	0.8	0
163.84077	0.8	0
163.85962	1.1	0
163.86376	0.7	0
163.86676	1.6	0
163.87108	1.4	0
163.89558	0.8	0
163.90139	0.7	0
163.90271	0.9	0
163.91438	1	0
163.91626	1.6	0
163.91839	0.9	0
163.92043	1.4	0
163.93128	0.9	0
163.94128	0.8	0
163.94219	0.8	0
163.94953	1.7	0
163.95118	0.8	0
163.95441	14.6	0
163.9572	2.3	0
163.96028	1.6	0
163.96369	33.1	0.01
163.97006	0.9	0
163.98305	1	0
163.99118	4.5	0
163.99905	4.5	0
164.00414	0.9	0
164.00577	0.8	0
164.0071	9	0
164.01178	10.1	0
164.01395	0.8	0
164.01746	1.3	0
164.01901	0.8	0
164.01992	0.8	0
164.02121	3.7	0
164.02391	0.8	0
164.02588	0.9	0
164.0299	0.9	0
164.03165	0.8	0
164.03288	7.7	0
164.03549	1575.1	0.36
164.03886	7.6	0
164.04063	3.5	0
164.04364	180.4	0.04
164.04644	0.8	0
164.04803	853.2	0.2
164.04977	1.2	0
164.05266	1.6	0
164.05468	1.1	0
164.05656	1.8	0
164.06135	102	0.02
164.06496	22.2	0.01
164.06912	10.5	0
164.07184	1014.7	0.23
164.07679	13.2	0
164.07977	476.3	0.11
164.08156	2.7	0
[truncated: 38,286 more rows]
