# Supplementary material for: Characterization of a Newly Available Coastal Marine Dissolved Organic Matter Reference Material (TRM-0522)
Source: Anal Chem. 2023 Apr 13;95(16):6559–67. doi: 10.1021/acs.analchem.2c05304 (PMC10134136; doi:10.1021/acs.analchem.2c05304)
Supplement: Supplementary file 2 — ac2c05304_si_002.zip [file ac2c05304_si_002.zip › samples_sep13/PLFA.csv]

m/z	Intensity	Relative
150.00036	0.8	0
150.00201	697.9	0.22
150.00518	0.8	0
150.00651	2.2	0
150.0093	35.3	0.01
150.0122	6	0
150.01307	9.7	0
150.01604	1	0
150.01979	28.3	0.01
150.02273	0.9	0
150.02481	8.5	0
150.02778	2.1	0
150.02967	1.9	0
150.03095	5.5	0
150.03232	51	0.02
150.03473	2	0
150.03585	1.4	0
150.03839	3.3	0
150.04286	18.6	0.01
150.04533	0.7	0
150.04726	1.1	0
150.04868	10.6	0
150.05055	2.8	0
150.05226	1.2	0
150.05323	2.3	0
150.0546	8.6	0
150.05615	1049.1	0.33
150.05993	2.6	0
150.06103	8.5	0
150.06426	49.3	0.02
150.06738	3	0
150.0688	57	0.02
150.07082	1.6	0
150.07316	31.5	0.01
150.07556	2.2	0
150.0803	4.8	0
150.08206	1	0
150.08976	0.7	0
150.09253	153.4	0.05
150.09483	1.2	0
150.09579	0.7	0
150.10059	27	0.01
150.10991	3.8	0
150.12865	0.9	0
150.14737	0.9	0
150.14849	0.9	0
150.15018	1.3	0
150.15181	1.8	0
150.1657	2	0
150.16974	1.1	0
150.1789	0.8	0
150.18224	0.8	0
150.20726	1	0
150.21305	2.9	0
150.21935	0.9	0
150.22038	1.4	0
150.22325	1	0
150.23025	1	0
150.23206	1.7	0
150.23599	1.2	0
150.24406	0.7	0
150.246	2	0
150.25042	2	0
150.25431	1.2	0
150.25533	1.6	0
150.25695	1.7	0
150.26201	1.7	0
150.26782	1.4	0
150.27347	1.3	0
150.27538	1.8	0
150.27679	0.9	0
150.28773	4.6	0
150.28975	0.2	0
150.29069	0.9	0
150.32488	0.9	0
150.33249	0.2	0
150.35376	1.1	0
150.35654	1.3	0
150.35837	3.7	0
150.37877	1.3	0
150.38041	1.2	0
150.40422	0.8	0
150.41849	0.9	0
150.42044	1.5	0
150.43246	0.7	0
150.43832	0.8	0
150.45816	0.9	0
150.47405	0.9	0
150.47789	0.8	0
150.49441	2.7	0
150.49862	1	0
150.50403	1.2	0
150.51196	4.8	0
150.51349	5.3	0
150.51738	0.6	0
150.52067	1.5	0
150.52275	4.8	0
150.52413	1.7	0
150.53004	1.8	0
150.5319	1.7	0
150.53524	1	0
150.54448	4.5	0
150.55303	1.1	0
150.55448	0.8	0
150.55642	0.9	0
150.55761	0.9	0
150.55918	1.5	0
150.56308	1.1	0
150.56461	2.1	0
150.56764	1.4	0
150.60401	1.3	0
150.60548	1.2	0
150.62327	1.6	0
150.64884	1.5	0
150.65469	2.1	0
150.66367	1	0
150.67966	0.7	0
150.68918	1.6	0
150.70243	2	0
150.70461	3.4	0
150.70576	1.3	0
150.71868	1.3	0
150.72086	1	0
150.72859	1.3	0
150.73498	0.7	0
150.74072	1.2	0
150.74539	1.1	0
150.75772	1	0
150.76618	1.7	0
150.77101	1	0
150.77433	1	0
150.78198	0.9	0
150.79525	4.7	0
150.79716	1.2	0
150.80042	0.6	0
150.80505	1	0
150.80598	1.3	0
150.80922	3.5	0
150.81685	2.8	0
150.84437	1.1	0
150.87118	0.9	0
150.87536	1.2	0
150.88052	0.3	0
150.90353	0.7	0
150.90619	1.5	0
150.90647	1.5	0
150.90801	1.3	0
150.92287	0.8	0
150.926	1.6	0
150.93003	1.3	0
150.9379	1.2	0
150.94742	1.2	0
150.94909	2.6	0
150.95319	1.3	0
150.95573	0.8	0
150.95998	1.3	0
150.96864	1.1	0
150.96975	1.1	0
150.97078	1.8	0
150.97532	1.5	0
150.98042	3.3	0
150.98223	1.3	0
150.9841	1	0
150.98638	0.9	0
150.98897	50.9	0.02
150.9915	1.4	0
150.99307	2.3	0
150.99492	1.5	0
150.99727	84.6	0.03
151.00119	1.2	0
151.00161	1.3	0
151.00364	7.6	0
151.00535	21.1	0.01
151.00677	89.2	0.03
151.00856	5.8	0
151.0096	6.9	0
151.01091	0.9	0
151.01499	16.5	0.01
151.01676	1.5	0
151.01906	1.9	0
151.02235	78.9	0.02
151.02618	10.5	0
151.02762	57.8	0.02
151.02906	1.4	0
151.03089	0.8	0
151.03257	18.9	0.01
151.03586	4.4	0
151.03647	4.1	0
151.04022	11445.8	3.56
151.04368	1.5	0
151.04553	1.2	0
151.04776	1	0
151.0514	753.1	0.23
151.05562	2.1	0
151.05664	0.8	0
151.05951	32.4	0.01
151.06253	1.9	0
151.06403	2.6	0
151.06501	3.3	0
151.06766	1.3	0
151.0689	4.4	0
151.07229	3.5	0
151.07659	5646.2	1.76
151.08782	16.1	0.01
151.09599	7.7	0
151.10177	1.2	0
151.10303	1.4	0
151.10872	1.6	0
151.11296	2390.9	0.74
151.12012	0.9	0
151.12322	1.1	0
151.12744	1.3	0
151.13234	2.4	0
151.13482	1.9	0
151.14555	2.1	0
151.15658	1.3	0
151.17324	1.3	0
151.1763	2.2	0
151.18214	0.9	0
151.19412	0.9	0
151.20161	0.8	0
151.21937	0.9	0
151.22164	1.2	0
151.23663	1	0
151.23797	1.3	0
151.24332	1.1	0
151.25659	0.6	0
151.26486	1.4	0
151.2688	1.1	0
151.28643	1.5	0
151.28972	1.2	0
151.29315	3.5	0
151.31943	0.7	0
151.32285	1.3	0
151.34641	3.7	0
151.38156	0.7	0
151.38349	0.6	0
151.39156	1.2	0
151.40287	1.1	0
151.40763	1.2	0
151.41053	1.1	0
151.41782	1.1	0
151.42126	1.2	0
151.42348	1.3	0
151.42462	1	0
151.42829	5.1	0
151.42974	0.8	0
151.43072	3.8	0
151.43204	4.3	0
151.43457	1.2	0
151.43975	0.7	0
151.44478	4.9	0
151.45156	1.1	0
151.4569	1.7	0
151.458	1	0
151.4603	1.1	0
151.46294	1.5	0
151.47371	2	0
151.47859	3.2	0
151.48388	1.1	0
151.48581	1.3	0
151.49464	3.6	0
151.49861	0.8	0
151.49938	0.9	0
151.50125	1.6	0
151.50333	2.1	0
151.50538	0.9	0
151.51085	2.3	0
151.513	1	0
151.5161	2.8	0
151.51878	0.8	0
151.51982	4.4	0
151.52146	4.4	0
151.52363	2.4	0
151.52541	0.9	0
151.53035	2.7	0
151.53448	1.2	0
151.53791	12.4	0
151.54028	1	0
151.54164	1.2	0
151.54564	0.9	0
151.54738	1.9	0
151.5525	4.5	0
151.55596	2.1	0
151.55918	1.1	0
151.56696	1.1	0
151.56945	1.3	0
151.57125	1.2	0
151.57213	0.9	0
151.57439	1.2	0
151.57771	0.8	0
151.59123	1.1	0
151.59642	1.8	0
151.60429	1.1	0
151.61109	1.8	0
151.61554	1.2	0
151.62503	0.6	0
151.63808	3.7	0
151.63989	0.8	0
151.64865	1.6	0
151.6596	1.2	0
151.66602	4.7	0
151.67016	1.1	0
151.67709	0.9	0
151.67872	1.2	0
151.69679	1.4	0
151.70225	1	0
151.70392	0.9	0
151.71342	1.3	0
151.71852	1	0
151.72499	1.1	0
151.72701	1.9	0
151.74925	1.4	0
151.75271	1.5	0
151.75647	1	0
151.75898	2.4	0
151.76019	1.4	0
151.76079	1.4	0
151.76287	1	0
151.77502	2.1	0
151.77698	1.1	0
151.78055	1.2	0
151.78296	1.6	0
151.78957	1.9	0
151.79378	2.9	0
151.80321	0.7	0
151.80591	1.6	0
151.80876	2.4	0
151.81237	1.2	0
151.8141	0.9	0
151.81992	2.2	0
151.82813	0.9	0
151.84793	0.9	0
151.84899	1	0
151.85588	0.7	0
151.85717	1.2	0
151.85803	0.7	0
151.86047	0.8	0
151.86689	1.6	0
151.87115	0.9	0
151.87887	12.7	0
151.88887	0.8	0
151.91126	50.5	0.02
151.91517	0.7	0
151.92121	1.1	0
151.92578	0.8	0
151.92902	1.7	0
151.93559	0.9	0
151.95009	1	0
151.95876	2	0
151.96147	1.3	0
151.96352	1.3	0
151.9717	0.9	0
151.97395	1.9	0
151.97531	0.8	0
151.97943	2	0
151.98136	143	0.04
151.9906	2.3	0
151.99248	7.5	0
151.99516	2.4	0
151.99787	18.7	0.01
151.99926	1.1	0
152.00066	5.5	0
152.00244	53.4	0.02
152.00712	0.9	0
152.00899	2.4	0
152.01014	3.1	0
152.01167	256.1	0.08
152.01503	2.9	0
152.01761	140.8	0.04
152.01933	2.7	0
152.02154	15.2	0
152.02277	11.4	0
152.02638	0.9	0
152.02983	41.7	0.01
152.03156	11.2	0
152.03308	1.7	0
152.03547	7302.5	2.27
152.03943	4.1	0
152.04133	1	0
152.04356	856	0.27
152.04659	26.9	0.01
152.04807	624.1	0.19
152.04994	3.9	0
152.05371	11.4	0
152.05465	7	0
152.05818	0.7	0
152.05928	4	0
152.06617	8	0
152.06774	1.1	0
152.07013	4.2	0
152.07184	1975.9	0.61
152.07691	1.9	0
152.07994	345.6	0.11
152.08442	54.8	0.02
152.0964	1.4	0
152.09927	1	0
152.10562	0.7	0
152.10822	38.3	0.01
152.11078	1.2	0
152.11633	76.7	0.02
152.1188	1	0
152.13768	1.2	0
152.15266	1.5	0
152.16055	1.6	0
152.16245	1.5	0
152.16427	3.4	0
152.17398	1.5	0
152.18557	1.2	0
152.19	0.9	0
152.19201	1.9	0
152.2066	1.7	0
152.21685	1.1	0
152.22449	1	0
152.23231	2	0
152.23946	4.6	0
152.24177	1.4	0
152.24289	1.2	0
152.25026	0.9	0
152.27179	0.8	0
152.27981	0.2	0
152.28826	0.9	0
152.29286	1	0
152.29682	1.1	0
152.30449	1.9	0
152.30734	0.9	0
152.30845	1	0
152.31471	0.6	0
152.31634	3.2	0
152.33194	1.7	0
152.3327	2.6	0
152.3348	2	0
152.33855	1.9	0
152.3421	1.2	0
152.34511	1	0
152.36106	1.9	0
152.36475	2.8	0
152.40077	1.1	0
152.41568	1	0
152.41668	1.2	0
152.42104	1.7	0
152.42374	0.9	0
152.42981	1.3	0
152.44571	1.3	0
152.46668	1.1	0
152.47091	1.2	0
152.4734	1.2	0
152.47926	0.9	0
152.48378	0.9	0
152.49137	1.5	0
152.49494	3.2	0
152.5003	1.2	0
152.50195	1.7	0
152.50581	4.9	0
152.50815	2.4	0
152.50953	2.4	0
152.51327	3.3	0
152.5151	5.6	0
152.51844	5.5	0
152.52175	1	0
152.52459	2.4	0
152.52743	30.3	0.01
152.52964	0.6	0
152.53144	4.7	0
152.53316	7.2	0
152.53496	2.6	0
152.53861	1	0
152.54571	14.6	0
152.5471	1	0
152.54911	2.2	0
152.55153	1.1	0
152.55651	4.2	0
152.56371	2.9	0
152.5664	0.5	0
152.56939	1.2	0
152.58612	0.9	0
152.5923	1.3	0
152.60663	0.9	0
152.60825	0.9	0
152.61512	1.1	0
152.63242	0.9	0
152.63888	0.8	0
152.65135	1.4	0
152.6663	1.6	0
152.672	1.3	0
152.67336	0.9	0
152.67757	1.4	0
152.6838	2.5	0
152.69138	1.4	0
152.69305	1	0
152.69772	0.7	0
152.69984	0.9	0
152.70532	1.8	0
152.70805	1	0
152.71081	1.1	0
152.73043	0.7	0
152.73687	5	0
152.7396	1	0
152.74414	1.4	0
152.75046	1.5	0
152.75709	1.9	0
152.76408	1.1	0
152.78451	1.1	0
152.79	73.2	0.02
152.79207	0.7	0
152.80272	1.1	0
152.82575	1.5	0
152.83683	1	0
152.84767	2.1	0
152.85275	1.1	0
152.86439	1.5	0
152.86738	1.2	0
152.87946	1.3	0
152.88153	0.8	0
152.88652	0.8	0
152.89147	1.5	0
152.89337	1.1	0
152.90829	124.8	0.04
152.91293	1.4	0
152.91387	0.6	0
152.92192	1.5	0
152.92736	1.6	0
152.92886	3	0
152.94121	2.5	0
152.96115	1.3	0
152.96582	1.2	0
152.9684	25.7	0.01
152.97565	1.2	0
152.98079	1.4	0
152.9844	1.9	0
152.98647	561.9	0.17
152.99086	0.7	0
152.9921	3.4	0
152.99417	2.3	0
152.99783	2.8	0
152.99904	0.8	0
153.00175	309.2	0.1
153.0035	2.2	0
153.00523	1.8	0
153.00692	90.1	0.03
153.00842	1.2	0
153.00878	1.3	0
153.01086	1.8	0
153.01295	13.7	0
153.01484	2.5	0
153.01655	1.7	0
153.0195	3712.9	1.16
153.02281	5.7	0
153.02509	23.2	0.01
153.02658	1.9	0
153.0291	5.8	0
153.03073	1694	0.53
153.03235	1090.7	0.34
153.03458	1.7	0
153.03816	405.6	0.13
153.04185	8.2	0
153.04329	69	0.02
153.04604	4.6	0
153.04709	3.9	0
153.05004	1.1	0
153.05127	7.2	0
153.05312	4.9	0
153.05589	10354.3	3.22
153.0616	3.1	0
153.06366	2.4	0
153.06552	3	0
153.06712	683.4	0.21
153.07114	3.2	0
153.07485	29.4	0.01
153.08089	2.2	0
153.08344	1.2	0
153.08487	1.3	0
153.08754	4.3	0
153.08927	2.9	0
153.09228	12191.3	3.79
153.09627	2.4	0
153.10133	0.8	0
153.10345	1.2	0
153.11136	0.9	0
153.11588	1.2	0
153.11757	0.9	0
153.12226	3	0
153.12863	1190.2	0.37
153.13925	0.9	0
153.14581	0.7	0
153.14669	1	0
153.14972	0.7	0
153.15784	1.3	0
153.15973	1.2	0
153.16486	1.3	0
153.17957	0.2	0
153.18786	0.6	0
153.19392	1	0
153.20507	1.5	0
153.20672	1	0
153.208	0.9	0
153.2096	0.9	0
153.21183	1	0
153.21367	1.4	0
153.21751	1.5	0
153.23653	1.4	0
153.24984	10.6	0
153.25117	4.9	0
153.25239	1	0
153.26693	1	0
153.29231	0.7	0
153.29975	1.1	0
153.307	0.9	0
153.30814	5	0
153.31266	0.8	0
153.31356	1	0
153.3154	1.1	0
153.31921	3	0
153.32449	1.2	0
153.32563	0.8	0
153.33629	0.9	0
153.34442	1.6	0
153.3467	2	0
153.3494	2.4	0
153.3514	3.7	0
153.35292	5.3	0
153.35433	2.4	0
153.36224	1	0
153.37097	2.2	0
153.37322	1.8	0
153.37677	1.4	0
153.37943	1.2	0
153.38767	1	0
153.39135	1.1	0
153.39994	1.5	0
153.4011	0.5	0
153.4077	1.3	0
153.41414	1.6	0
153.42251	1.9	0
153.43704	1.1	0
153.43806	0.7	0
153.44347	1.4	0
153.46628	2	0
153.48307	1.1	0
153.49019	2.8	0
153.49188	1.1	0
153.49568	3.4	0
153.49763	0.9	0
153.50056	2.8	0
153.50307	1.3	0
153.50485	1.4	0
153.50657	2.2	0
153.51385	1.1	0
153.51539	1.1	0
153.51714	12.4	0
153.52101	1.7	0
153.5228	5.3	0
153.52628	1.8	0
153.53054	0.8	0
153.53174	1.8	0
153.53537	50	0.02
153.53725	1.1	0
153.5392	5.1	0
153.541	8.4	0
153.545	2.3	0
153.5468	1.1	0
153.54883	1.2	0
153.55043	3.5	0
153.5535	14.1	0
153.55769	2.2	0
153.56122	0.7	0
153.56263	1.8	0
153.56473	1.6	0
153.57218	1.3	0
153.57313	1.3	0
153.57557	1.1	0
153.59	0.7	0
153.59431	2.4	0
153.60424	1.3	0
153.61328	4.5	0
153.61543	2	0
153.62124	1.4	0
153.63119	0.8	0
153.63509	0.9	0
153.63829	0.9	0
153.64921	2.5	0
153.65001	2.3	0
153.6512	0.9	0
153.65997	1.2	0
153.6638	1.1	0
153.6696	1.4	0
153.6717	1	0
153.68698	0.3	0
153.68869	1	0
153.69278	0.8	0
153.69515	1.1	0
153.70354	1.2	0
153.71034	0.8	0
153.71183	6.8	0
153.74066	0.9	0
153.75932	1.8	0
153.76473	3.2	0
153.7677	1.4	0
153.77045	1.4	0
153.77293	1	0
153.78916	1.3	0
153.79339	0.6	0
153.79492	2.7	0
153.79779	0.6	0
153.80751	1.2	0
153.81555	2.3	0
153.82469	1	0
153.83548	2.4	0
153.84806	0.7	0
153.85883	0.7	0
153.87351	2.4	0
153.88	1.6	0
153.89711	0.9	0
153.89993	1.2	0
153.90647	1.2	0
153.91272	1	0
153.92357	1.1	0
153.9279	1.4	0
153.93933	1	0
153.94568	2.4	0
153.95418	0.6	0
153.96204	0.9	0
153.96486	1.6	0
153.96779	0.9	0
153.97261	0.7	0
153.97885	5.1	0
153.98022	1.2	0
153.98337	1.6	0
153.98612	1.6	0
153.98768	4.8	0
153.98962	1.7	0
153.9911	1.2	0
153.99698	355.7	0.11
154.00042	1.2	0
154.00236	5.5	0
154.00586	3.9	0
154.00815	13.9	0
154.00941	32	0.01
154.01477	4873	1.52
154.01842	4.2	0
154.02039	1.7	0
154.02284	79.8	0.02
154.02439	2.9	0
154.02589	195.6	0.06
154.02738	1042.2	0.32
154.02914	3.5	0
154.03333	442.2	0.14
154.03559	4.3	0
154.03705	2	0
154.03845	2.5	0
154.03945	2.3	0
154.04153	6.2	0
154.04308	1.7	0
154.04558	180.3	0.06
154.0472	17.2	0.01
154.05113	3683	1.15
154.05373	4.6	0
154.05516	2	0
154.05927	642.1	0.2
154.06116	1.6	0
154.06373	4068.6	1.27
154.07031	5.7	0
154.07478	1.1	0
154.07794	1	0
154.08186	7.1	0
154.08751	951.2	0.3
154.09174	0.9	0
154.09386	1.5	0
154.09562	941.1	0.29
154.1001	2281.4	0.71
154.10718	0.9	0
154.1083	0.9	0
154.10998	0.7	0
154.12117	1.7	0
154.12404	1	0
154.1319	9.1	0
154.13886	1.1	0
154.14218	1.3	0
154.14816	2.1	0
154.15132	1	0
154.16459	2	0
154.17023	1.2	0
154.17607	3	0
154.17732	1.8	0
154.17943	2.2	0
154.18572	0.9	0
154.19024	1.1	0
154.19883	2.3	0
154.20398	0.9	0
154.21795	1.8	0
154.24348	1.2	0
154.24864	3.3	0
154.25222	1	0
154.2553	1	0
154.25922	1.1	0
154.26089	1.1	0
154.27624	0.6	0
154.27948	0.2	0
154.28882	1.3	0
154.29446	1	0
154.30182	1.2	0
154.31991	1.9	0
154.32106	1.3	0
154.34218	0.7	0
154.34649	1.3	0
154.34912	1.1	0
154.35668	1.3	0
154.35813	1.1	0
154.36097	1.1	0
154.36782	1.7	0
154.37497	1.5	0
154.37889	1	0
154.38538	1.1	0
154.39496	2.3	0
154.39926	0.6	0
154.40602	1	0
154.40712	1	0
154.41443	1.1	0
154.41657	2.6	0
154.42209	0.9	0
154.42703	1.2	0
154.43216	0.9	0
154.43449	2.9	0
154.43818	2.4	0
154.44153	0.9	0
154.44919	0.6	0
154.45427	0.9	0
154.4571	0.9	0
154.4699	0.9	0
154.47106	1.6	0
154.47281	2.8	0
154.47457	1.2	0
154.48157	1.3	0
154.48905	1.6	0
154.49219	0.7	0
154.49801	6.2	0
154.50695	1.5	0
154.50918	0.9	0
154.51093	3.7	0
154.51216	2.3	0
154.51436	1.2	0
154.51633	8.4	0
154.51931	1.4	0
154.52199	2.7	0
154.5231	1.2	0
154.52497	25	0.01
154.52901	2.3	0
154.53076	12	0
154.53209	1	0
154.53444	3.8	0
154.53842	1.9	0
154.54012	0.7	0
154.54313	81.4	0.03
154.54705	3.8	0
154.54868	7.2	0
154.55277	2.2	0
154.55784	2.1	0
154.56142	15.2	0
154.56541	7.2	0
154.57193	0.7	0
154.57459	0.7	0
154.57674	1.1	0
154.57967	2.6	0
154.58898	1.4	0
154.59046	0.8	0
154.59572	1.1	0
154.59727	0.9	0
154.60233	1.5	0
154.60486	0.8	0
154.60663	1.3	0
154.60862	1.2	0
154.61772	1.1	0
154.62298	0.9	0
154.64134	0.8	0
154.64426	0.8	0
154.65857	1.7	0
154.66343	0.9	0
154.66475	1.8	0
154.66733	1.1	0
154.67053	0.9	0
154.67346	0.8	0
154.68162	1.1	0
154.69454	1.9	0
154.69644	1.1	0
154.69877	0.8	0
154.70172	1.8	0
154.70489	0.9	0
154.70606	0.9	0
154.7128	0.9	0
154.71443	1	0
154.71706	1.1	0
154.71879	1.9	0
154.72194	3	0
154.72451	1.8	0
154.72597	1.3	0
154.73359	1.1	0
154.74178	1.2	0
154.74263	0.7	0
154.74438	4.2	0
154.75453	0.8	0
154.76841	0.9	0
154.78198	0.7	0
154.80768	1.5	0
154.80942	0.7	0
154.81291	1.2	0
154.81765	5.2	0
154.82311	1.4	0
154.84523	0.9	0
154.8529	0.8	0
154.85893	1.3	0
154.86211	1.5	0
154.87198	0.9	0
154.87963	4.8	0
154.88264	1.6	0
154.88726	1.5	0
154.89687	2.7	0
154.89988	1.7	0
154.9006	1.2	0
154.9249	1.1	0
154.93278	1.6	0
154.93982	0.8	0
154.94102	1.1	0
154.94422	7.1	0
154.94754	1748.3	0.54
154.95732	0.7	0
154.95929	1.2	0
154.96549	3.5	0
154.97854	0.8	0
154.98105	132.8	0.04
154.98277	1.5	0
154.98406	1.1	0
154.98698	1.9	0
154.99065	36.8	0.01
154.99234	8.1	0
154.99409	0.8	0
154.99747	1.2	0
154.99878	562.2	0.17
155.00032	2.3	0
155.00216	289.7	0.09
155.00494	5.9	0
155.00648	14.9	0
155.00825	4.1	0
155.01002	1699.5	0.53
155.01202	2.4	0
155.01391	1.9	0
155.01582	1.2	0
155.01742	1752	0.55
155.01985	1.4	0
155.02128	14.5	0
155.02255	39.7	0.01
155.02468	7.6	0
155.02614	8.6	0
155.02649	8.6	0
155.02874	45.2	0.01
155.03053	14.3	0
155.03198	5.3	0
155.0352	10686.4	3.33
155.03654	136.2	0.04
155.04072	45.6	0.01
155.0429	5.4	0
155.04466	3.3	0
155.04638	271.4	0.08
155.05056	10.6	0
155.05349	607.2	0.19
155.05715	1.2	0
155.05903	14.6	0
155.06173	19.9	0.01
155.0632	4.3	0
155.06536	1.7	0
155.06718	109.2	0.03
155.06911	2.5	0
155.07009	387.1	0.12
155.07157	22369.8	6.96
155.07326	16.9	0.01
155.07383	17.9	0.01
155.07735	2.1	0
155.08279	577.5	0.18
155.08678	102.3	0.03
155.0908	11.4	0
155.0931	1.5	0
155.09669	1.8	0
155.09919	4.1	0
155.10013	1.2	0
155.10206	0.9	0
155.10353	71.8	0.02
155.10556	3.7	0
155.10795	18735.2	5.83
155.10963	10	0
155.11023	10.6	0
155.11921	1.7	0
155.13714	0.7	0
155.13848	4.2	0
155.1443	118.3	0.04
155.14783	1.2	0
155.14878	1.1	0
155.15553	1.6	0
155.16014	1.1	0
155.17434	1.5	0
155.18067	1.8	0
155.18273	0.9	0
155.20009	1.7	0
155.20406	1.6	0
155.21426	1.2	0
155.21775	1.1	0
155.22837	0.8	0
155.23771	1.1	0
155.24578	4.8	0
155.26629	1	0
155.27433	1.5	0
155.27611	1.4	0
155.27768	2.4	0
155.28371	1.4	0
155.29069	2.3	0
155.29423	1	0
155.29613	0.9	0
155.29746	0.9	0
155.30416	2.2	0
155.30929	5.8	0
155.31092	1.2	0
155.31273	0.8	0
155.31535	0.6	0
155.31694	1.1	0
155.31945	0.8	0
155.3203	0.9	0
155.32216	1.7	0
155.32574	1.3	0
155.34891	4.8	0
155.35446	1.1	0
155.36348	0.8	0
155.36701	1.6	0
155.36971	2.2	0
155.37691	1.9	0
155.379	1.8	0
155.38277	0.8	0
155.38959	1.5	0
155.4056	1	0
155.41094	0.6	0
155.41503	1	0
155.41775	0.9	0
155.43127	1.2	0
155.44008	1.3	0
155.4518	1.1	0
155.46858	0.6	0
155.47703	1.2	0
155.47841	6.4	0
155.48763	5.6	0
155.48923	2.6	0
155.49151	1.1	0
155.49304	1.1	0
155.49617	2.2	0
155.49795	1.5	0
155.50236	1.1	0
155.5041	2.7	0
155.50598	0.8	0
155.508	6	0
155.50966	1.1	0
155.51147	1.3	0
155.51319	0.8	0
155.51473	5.2	0
155.51898	3.8	0
155.51999	3.9	0
155.52259	2	0
155.52412	2.9	0
155.52615	1.1	0
155.52793	5.1	0
155.53041	1.1	0
155.53276	61.7	0.02
155.53682	4.4	0
155.53847	3	0
155.54031	3.1	0
155.54234	4.4	0
155.5444	3.1	0
155.55098	80.6	0.03
155.55505	14.2	0
155.55671	1.7	0
155.56571	2.2	0
155.56775	0.9	0
155.56912	4.1	0
155.57136	1.4	0
155.57329	4.4	0
155.58177	21	0.01
155.58724	1.1	0
155.589	3.1	0
155.59459	1.7	0
155.59811	1.4	0
155.59931	0.8	0
155.61097	1.1	0
155.62035	0.8	0
155.6224	0.7	0
155.62423	0.8	0
155.64246	1.2	0
155.64443	1.5	0
155.65156	1.2	0
155.65273	3.3	0
155.66013	0.5	0
155.66433	0.8	0
155.67197	1.7	0
155.68447	4.3	0
155.69099	1.5	0
155.69547	1.2	0
155.69904	1.4	0
155.73432	1	0
155.74788	1.1	0
155.75564	1.7	0
155.78401	3.4	0
155.85436	4.9	0
155.87575	1.4	0
155.88595	1.2	0
155.88804	0.9	0
155.94723	8.6	0
155.95593	7.3	0
155.95873	2.1	0
155.97617	6	0
155.97744	1.1	0
155.98423	4.2	0
155.98596	4.4	0
155.98891	4.5	0
155.98995	1.3	0
155.99097	1.5	0
155.99296	0.9	0
155.99404	9.7	0
155.99625	2.2	0
155.99803	4.2	0
156.00122	1	0
156.00335	2.2	0
156.00531	17.7	0.01
156.00666	53.3	0.02
156.00841	1.9	0
156.01268	4356.6	1.36
156.0161	11.6	0
156.01746	9.2	0
156.02067	10.2	0
156.02143	9.6	0
156.02493	64	0.02
156.02741	1.2	0
156.03047	1268.4	0.39
156.03237	28.6	0.01
156.03427	4.9	0
156.03599	4.7	0
156.03852	474.9	0.15
156.04016	2.2	0
156.04301	2026	0.63
156.04562	63.2	0.02
156.04889	36	0.01
156.05079	1.7	0
156.05399	9.2	0
156.05695	11	0
156.05825	15	0
156.0612	317.9	0.1
156.06684	3704.7	1.15
156.07059	4.1	0
156.0748	1537.6	0.48
156.07928	1338.4	0.42
156.08196	38.3	0.01
156.08518	1.4	0
156.08619	1.1	0
156.08972	1.2	0
156.10303	365.8	0.11
156.10601	0.8	0
156.11116	1559.3	0.49
156.11404	1.4	0
156.11564	1	0
156.12191	1.9	0
156.12608	1.6	0
156.12862	3	0
156.13781	0.9	0
156.13958	1.2	0
156.15879	3.3	0
156.17649	1.8	0
156.18646	1.6	0
156.1925	1.3	0
156.19934	1.4	0
156.22671	1.5	0
156.23049	1.3	0
156.23548	1.1	0
156.24264	0.9	0
156.25643	1.3	0
156.25941	1.5	0
156.26667	0.9	0
156.28423	1	0
156.30939	0.9	0
156.32122	1.9	0
156.35242	1.5	0
156.36753	0.9	0
156.37424	1	0
156.37597	1	0
156.38112	0.9	0
156.38413	1.7	0
156.42677	1.1	0
156.43767	1.4	0
156.44834	1.2	0
156.45156	1.1	0
156.45243	1.8	0
156.46009	0.9	0
156.46486	1.7	0
156.48258	0.8	0
156.4852	1.3	0
156.49505	3.1	0
156.49995	1.9	0
156.50312	1.4	0
156.50377	1.4	0
156.51072	1	0
156.51335	11.9	0
156.51734	7.3	0
156.52239	4.5	0
156.52637	4	0
156.52858	2.7	0
156.53173	7.5	0
156.53583	1	0
156.53743	1.4	0
156.54044	55.1	0.02
156.54459	15.8	0
156.54618	1.4	0
156.54796	4.3	0
156.55035	1.4	0
156.5551	0.9	0
156.55684	1.6	0
156.55875	26.4	0.01
156.56263	10.1	0
156.56426	1.7	0
156.57173	2	0
156.58084	1.4	0
156.62092	2.4	0
156.67951	1.1	0
156.69908	1	0
156.71126	1.1	0
156.72259	2.3	0
156.72722	1.2	0
156.72809	1.4	0
156.72979	1.2	0
156.73925	1.4	0
156.75668	2.5	0
156.7705	1.2	0
156.77259	1.3	0
156.78649	1.2	0
156.80908	1.4	0
156.83226	1	0
156.86895	1.2	0
156.87994	0.8	0
156.8949	88.9	0.03
156.90103	0.8	0
156.90477	0.9	0
156.90617	1	0
156.9268	1.1	0
156.93701	1.2	0
156.94435	4.6	0
156.95693	1.1	0
156.96357	1.5	0
156.96759	0.9	0
156.97233	1.2	0
156.97906	2.5	0
156.98729	4.3	0
156.98932	0.8	0
156.99343	1.7	0
156.99656	1106.4	0.34
156.99822	9.6	0
157.00047	1.6	0
157.00364	5.3	0
157.00573	13.8	0
157.00779	216.5	0.07
157.00938	13.3	0
157.01096	11.9	0
157.01279	3	0
157.01434	1778.1	0.55
157.01594	35.9	0.01
157.01865	2	0
157.02021	4	0
157.02194	22.7	0.01
157.02377	19.4	0.01
157.02555	547.7	0.17
157.0275	8.7	0
157.0295	17.7	0.01
157.03282	736.1	0.23
157.03483	2	0
157.03682	9.4	0
157.03825	14.1	0
157.04074	62.8	0.02
157.04226	2.4	0
157.04472	4.9	0
157.04617	22	0.01
157.04835	34.1	0.01
157.05073	47947.1	14.92
157.0531	439.1	0.14
157.05616	15.8	0
157.05808	10.9	0
157.06015	6.4	0
157.0619	17.5	0.01
157.06373	1.4	0
157.06416	1.7	0
157.06597	2107.1	0.66
157.07085	1082.2	0.34
157.0746	15.3	0
157.07585	1.9	0
157.07714	35.5	0.01
157.08266	11.8	0
157.08473	17.7	0.01
157.08712	41265.7	12.84
157.08947	119	0.04
157.09326	1.2	0
157.09793	10.6	0
157.10036	1.4	0
157.10238	84.6	0.03
157.10642	1.6	0
157.10862	1.9	0
157.10995	0.9	0
157.11271	1	0
157.11461	4.7	0
157.11613	3.9	0
157.11719	3.6	0
157.11814	27	0.01
157.11916	115.3	0.04
157.12012	975.8	0.3
157.12082	271.1	0.08
157.12345	321328.8	100
157.12674	1438.8	0.45
157.12771	318.5	0.1
157.12869	59.9	0.02
157.12964	11.7	0
157.13143	5.2	0
157.13275	2.6	0
157.13553	2.1	0
157.13979	2.9	0
157.14695	0.9	0
157.15166	1.5	0
157.17234	0.9	0
157.17601	1194.3	0.37
157.18403	1	0
157.18796	1.2	0
157.18962	1.2	0
157.20024	1.7	0
157.20324	1.2	0
157.20453	1.2	0
157.21172	1.1	0
157.21337	1.2	0
157.23304	0.9	0
157.2573	1.3	0
157.2618	1.6	0
157.28274	1.5	0
157.31003	0.8	0
157.31072	1	0
157.3189	1.4	0
157.3197	1	0
157.32281	1.2	0
157.32558	1.8	0
157.33021	0.5	0
157.34273	1.2	0
157.3517	1.2	0
157.35441	1.2	0
157.3613	1	0
157.36808	1.4	0
157.38913	1.4	0
157.39491	1.2	0
157.39771	0.9	0
157.41536	5.9	0
157.43726	0.8	0
157.45749	1	0
157.46833	2.1	0
157.47048	1.3	0
157.47619	2.9	0
157.47889	0.8	0
157.48514	2.6	0
157.49036	1.1	0
157.49435	1.3	0
157.49632	0.9	0
157.50104	1.1	0
157.5032	9.3	0
157.50626	1	0
157.50707	2.3	0
157.50841	3	0
157.50965	1.2	0
157.51099	1.8	0
157.51249	3.6	0
157.51661	1.2	0
157.51956	23	0.01
157.52135	9.1	0
157.5251	5.2	0
157.52655	1.1	0
157.52767	1.4	0
157.52907	2.6	0
157.5305	6.5	0
157.53431	15.7	0
157.53784	10.8	0
157.53977	4.4	0
157.54366	5.7	0
157.54633	1.9	0
157.54842	11.6	0
157.55238	35.6	0.01
157.55385	7	0
157.55578	3.7	0
157.55793	1.3	0
157.55958	0.9	0
157.56638	1.9	0
157.56897	1.5	0
157.57058	0.9	0
157.57416	1.6	0
157.57989	2	0
157.58499	1.6	0
157.59474	1.2	0
157.59932	2.7	0
157.60193	0.6	0
157.60311	1.2	0
157.60373	0.8	0
157.60465	1.5	0
157.61787	1	0
157.62082	1.4	0
157.62795	1.4	0
157.65023	1.3	0
157.65942	0.9	0
157.66298	1.2	0
157.67199	5.8	0
157.68434	0.9	0
157.68567	1.5	0
157.69237	1.3	0
157.70769	1.1	0
157.70927	0.8	0
157.71416	0.7	0
157.71563	1.4	0
157.73939	0.8	0
157.74302	2	0
157.76546	1.4	0
157.77004	1.6	0
157.77307	0.7	0
157.77637	1.2	0
157.7775	1.1	0
157.83716	2.1	0
157.84338	0.8	0
157.84705	1.6	0
157.85193	0.8	0
157.85744	1	0
157.87058	1.1	0
157.87364	1.2	0
157.87837	1.4	0
157.88349	0.8	0
157.88704	1.5	0
157.8955	0.7	0
157.90143	1.5	0
157.90439	1.3	0
157.9084	1.4	0
157.91703	3.7	0
157.92211	1.3	0
157.92982	1.6	0
157.93997	1.2	0
157.96653	1.8	0
157.96805	1.4	0
157.97184	0.9	0
157.97336	0.9	0
157.97441	2.2	0
157.97769	0.7	0
157.97965	1.6	0
157.98321	1.4	0
157.98628	1.4	0
157.9878	1.6	0
157.99019	1.5	0
157.99184	606.5	0.19
157.99505	2.4	0
157.99866	1.8	0
157.99977	3.4	0
158.00126	1.9	0
158.00263	1.2	0
158.00451	4.9	0
158.00809	9.2	0
158.00964	263.4	0.08
158.01165	10.6	0
158.01347	3.4	0
158.01731	36.8	0.01
158.01945	2.6	0
158.02079	11.5	0
158.02218	143.9	0.04
158.02489	29.5	0.01
158.02657	3.3	0
158.0281	16.1	0.01
158.02979	37.1	0.01
158.0316	14.7	0
158.03571	49.9	0.02
158.03739	354.7	0.11
158.04034	90.5	0.03
158.04286	2.5	0
158.04594	1143.3	0.36
158.04796	39.8	0.01
158.04971	1.1	0
158.05118	2.7	0
158.05241	2.6	0
158.05407	2846.8	0.89
158.05855	235.7	0.07
158.06121	3295	1.03
158.06554	2.6	0
158.06645	6.3	0
158.06788	2.5	0
158.06929	38.8	0.01
158.07216	7.6	0
158.07386	15.9	0
158.07674	2.5	0
158.08235	2039.9	0.63
158.09044	2907.2	0.9
158.09327	0.9	0
158.09489	56.5	0.02
158.09749	8.8	0
158.10244	1.2	0
158.10594	2.1	0
158.11412	0.9	0
158.11902	3.3	0
158.12204	1	0
158.12308	1.1	0
158.12446	8.1	0
158.12682	30045.3	9.35
158.12936	521	0.16
158.13135	1.1	0
158.13223	1.5	0
158.14073	1.3	0
158.15524	2.8	0
158.16847	1.4	0
158.18047	1.3	0
158.18815	1.7	0
158.19092	1.1	0
158.19206	1.5	0
158.20673	0.9	0
158.2258	1.3	0
158.25856	0.7	0
158.26083	1.1	0
158.26566	1.2	0
158.27972	1.4	0
158.33841	1.3	0
158.34284	0.9	0
158.34739	1	0
158.35173	2.8	0
158.35298	1.3	0
158.36645	1.1	0
158.37133	1.2	0
158.37497	1.4	0
158.38163	1	0
158.39857	1.2	0
158.40931	1.1	0
158.41476	1.6	0
158.44364	1.2	0
158.44982	62.6	0.02
158.46385	1.8	0
158.46975	0.9	0
158.48101	1	0
158.48219	2	0
158.48439	5.8	0
158.4897	0.8	0
158.49267	1.8	0
158.49667	0.9	0
158.49846	1.1	0
158.50053	3.7	0
158.50213	3	0
158.50598	1.4	0
158.50931	9.8	0
158.51101	9.9	0
158.51503	5.2	0
158.51863	4.1	0
158.52041	2.9	0
158.52738	52.1	0.02
158.52905	6.7	0
158.53016	1.3	0
158.53122	1.9	0
158.53317	12.1	0
158.53527	3	0
158.53693	6.6	0
158.54198	1.3	0
158.5456	26.5	0.01
158.54734	2.5	0
158.54966	4.9	0
158.55114	4.4	0
158.55502	0.9	0
158.55998	1.6	0
158.56371	10	0
158.56934	1.8	0
158.57138	5	0
158.66066	1.7	0
158.66766	0.9	0
158.67735	1.3	0
158.68227	2.2	0
158.68602	1.6	0
158.6892	1.1	0
158.69142	0.9	0
158.69481	0.8	0
158.70722	0.9	0
158.72126	0.7	0
158.73431	0.8	0
158.74051	1.9	0
158.77965	0.9	0
158.78183	1.6	0
158.80612	1.1	0
158.80873	0.4	0
158.81426	1.1	0
158.8451	1.2	0
158.87571	2.3	0
158.87734	3.7	0
158.89028	1	0
158.89322	40.1	0.01
158.89744	1.1	0
158.91186	5668.2	1.76
158.92505	1570.9	0.49
158.93526	5.3	0
158.93588	4.3	0
158.94978	2.9	0
158.95418	1.3	0
158.95827	2.8	0
158.96243	0.8	0
158.97044	1.4	0
158.9743	0.9	0
158.97587	1.5	0
158.9776	1.8	0
158.98574	1.4	0
158.98757	15.4	0
158.98919	1.9	0
158.99241	3.3	0
158.99415	6.9	0
158.99829	1	0
159.00251	11.8	0
159.00444	2.4	0
159.00679	12.7	0
159.00864	4	0
159.01226	555.6	0.17
159.01629	4	0
159.01779	7.2	0
159.01989	51.8	0.02
159.02161	14.6	0
159.02504	38.4	0.01
159.02762	27.1	0.01
159.02998	3834.7	1.19
159.0326	101.6	0.03
159.03446	3.2	0
159.0355	2.9	0
159.03766	104.7	0.03
159.03917	9.9	0
159.04113	75.1	0.02
159.04349	61.9	0.02
159.04524	3122.2	0.97
159.04855	166.2	0.05
159.05491	20.3	0.01
159.05645	1394.2	0.43
159.06167	10.1	0
159.06484	1301.9	0.41
159.06636	37298	11.61
159.06825	75.7	0.02
159.06873	102.7	0.03
159.07404	9.3	0
159.07583	1	0
159.0776	13	0
159.07908	2.2	0
159.08162	2982.5	0.93
159.08555	21.3	0.01
159.09138	27.2	0.01
159.09279	5.5	0
159.09393	4.4	0
159.10274	8167.5	2.54
159.11131	1.3	0
159.11328	1.3	0
159.11799	55.4	0.02
159.12	2.4	0
159.12578	3.1	0
159.1277	852.9	0.27
159.13019	886.3	0.28
159.13203	1.4	0
159.13309	1.2	0
159.13505	1.2	0
159.13797	1	0
159.14697	2	0
159.15681	1	0
159.15795	5.5	0
159.1653	4.3	0
159.16632	2.4	0
159.19858	1.2	0
159.2018	1.2	0
159.22055	0.8	0
159.24148	0.8	0
159.24339	1.1	0
159.26197	1.5	0
159.27251	4.7	0
159.28098	1.3	0
159.29942	1.1	0
159.30704	1.5	0
159.31643	1.2	0
159.31928	2.3	0
159.34171	1.6	0
159.35048	1.5	0
159.36092	1.2	0
159.38081	0.9	0
159.38389	1.2	0
159.4212	13.5	0
159.42415	3.6	0
159.44798	2.2	0
159.45303	1.4	0
159.4569	1	0
159.45911	1	0
159.46329	1.2	0
159.46974	1.2	0
159.47356	1.6	0
159.48415	1.9	0
159.48606	2.8	0
159.48764	1.2	0
159.49664	1.1	0
159.49883	1.4	0
159.5005	1.3	0
159.50319	1	0
159.50809	2.7	0
159.50993	4	0
159.5139	1.5	0
159.51703	13.8	0
159.51834	9.5	0
159.52075	2.6	0
159.52263	9.8	0
159.5267	7	0
159.52803	2.2	0
159.53178	3.8	0
159.53519	69.1	0.02
159.5395	2.3	0
159.54093	13	0
159.54506	1	0
159.55007	1.4	0
159.5534	39.3	0.01
159.55506	1.1	0
159.55762	1	0
159.5627	2.8	0
159.56628	1.2	0
159.56999	1.7	0
159.57137	2.9	0
159.57543	1.1	0
159.59168	1.5	0
159.6048	0.8	0
159.61211	1.8	0
159.61577	2.4	0
159.65346	1	0
159.66573	1.2	0
159.67252	1.3	0
159.67794	9	0
159.67942	7.1	0
159.69598	1.3	0
159.69938	1.1	0
159.70234	1.5	0
159.70322	0.9	0
159.70794	1.7	0
159.71363	1.3	0
159.71615	0.7	0
159.7176	0.9	0
159.73692	1.3	0
159.74781	1.4	0
159.75167	1.4	0
159.76336	1.4	0
159.77232	1.4	0
159.78024	1.1	0
159.79055	1.1	0
159.79453	1.3	0
159.79951	1.4	0
159.80366	0.9	0
159.81024	1.4	0
159.81612	1.1	0
159.82662	0.8	0
159.83531	33.5	0.01
159.83746	1.2	0
159.84309	1.3	0
159.84869	2.5	0
159.86927	1	0
159.87304	1.1	0
159.88622	2.1	0
159.89228	5.1	0
159.89394	193.6	0.06
159.90143	1.2	0
159.90688	1	0
159.90899	1.7	0
159.91118	5.9	0
159.91319	2.1	0
159.91504	10.1	0
159.91675	0.9	0
159.91896	0.9	0
159.92246	1.5	0
159.92635	1.4	0
159.96039	1.7	0
159.96185	1.6	0
159.97104	1.7	0
159.97626	0.8	0
159.97898	1.5	0
159.98396	2.2	0
159.98806	0.7	0
159.98955	1.5	0
159.99345	1.5	0
159.99758	5	0
160.00049	1.2	0
160.00189	1.3	0
160.00409	3.6	0
160.0058	12.4	0
160.00753	58.1	0.02
160.00915	14.7	0
160.01191	4.5	0
160.0151	26.3	0.01
160.01666	35.4	0.01
160.01864	3.7	0
160.02027	7	0
160.02273	79.9	0.02
160.02526	202.6	0.06
160.02731	111.5	0.03
160.02899	9.4	0
160.03306	147.5	0.05
160.03456	4.3	0
160.03675	4.7	0
160.03787	17.1	0.01
160.04051	5643.4	1.76
160.04545	216	0.07
160.04721	11.9	0
160.04857	98.5	0.03
160.05159	233.9	0.07
160.05315	121.1	0.04
160.05512	3.1	0
160.05647	1.3	0
160.058	1.5	0
160.05979	22.1	0.01
160.06168	250.8	0.08
160.06369	125.1	0.04
160.06972	2213.7	0.69
160.07276	1.2	0
160.07421	5.6	0
160.0769	1868.6	0.58
160.07995	1.6	0
160.08182	16.1	0.01
160.08496	77.7	0.02
160.08627	1	0
160.08946	2.1	0
160.09274	1	0
160.0941	5.5	0
160.1061	307.9	0.1
160.10891	1.8	0
160.11329	2.6	0
160.12513	0.9	0
160.13115	8.1	0
160.13368	1.5	0
160.13881	1.6	0
160.14657	1	0
160.21602	0.7	0
160.23776	1	0
160.24166	1.4	0
160.25065	1.1	0
160.25568	0.9	0
160.26423	1	0
160.27093	1.5	0
160.28298	0.8	0
160.29149	2.3	0
160.32015	1	0
160.33682	1.1	0
160.36106	1.3	0
160.36362	1.6	0
160.37057	2.4	0
160.37489	1.3	0
160.3794	1.4	0
160.38577	1.3	0
160.39061	1.1	0
160.3919	0.9	0
160.39924	1.8	0
160.41599	1.1	0
160.42345	1.7	0
160.443	0.7	0
160.44588	1.4	0
160.45616	3.5	0
160.45977	1.7	0
160.46214	1.4	0
160.46903	1.2	0
160.4708	1.6	0
160.47277	2	0
160.47468	1.4	0
160.47908	1.2	0
160.48038	1.1	0
160.48147	3	0
160.48481	1.5	0
160.49034	2.3	0
160.49428	0.6	0
160.4978	2.3	0
160.50326	4.6	0
160.5067	11.4	0
160.50922	3.4	0
160.5107	1.2	0
160.51235	4.3	0
160.51619	3	0
160.51791	2.8	0
160.51996	1.6	0
160.52179	2.8	0
160.52486	60.3	0.02
160.5266	2.8	0
160.52892	9.7	0
160.53051	26.5	0.01
160.53265	2.8	0
160.5345	3.8	0
160.53713	1.9	0
160.53826	2.1	0
160.54309	102.1	0.03
160.54714	14.7	0
160.54866	9	0
160.55054	0.9	0
160.55352	1.5	0
160.55553	1.2	0
160.56126	26.2	0.01
160.563	1.9	0
160.56529	6.8	0
160.56677	1	0
160.57087	4.2	0
160.57418	1.7	0
160.57973	2	0
160.58347	2.4	0
160.59353	1.3	0
160.59887	6	0
160.60161	1.9	0
160.60827	1.7	0
160.62139	1.1	0
160.62812	1.3	0
160.62971	1.1	0
160.63133	1.2	0
160.63882	1	0
160.64363	1.6	0
160.65145	0.8	0
160.65422	1.4	0
160.65592	1.6	0
160.6578	1.4	0
160.66442	1.1	0
160.6801	2	0
160.68979	1.4	0
160.69641	0.7	0
160.71533	0.2	0
160.71887	1.7	0
160.72638	0.6	0
160.73896	0.8	0
160.77358	1.8	0
160.8246	1.1	0
160.82786	3.9	0
160.83686	2.1	0
160.83904	1.4	0
160.85044	1	0
160.86108	3.5	0
160.86275	6.4	0
160.87415	1.1	0
160.87689	3.9	0
160.88501	1.2	0
160.88636	1.2	0
160.89002	1.2	0
160.89285	247.1	0.08
160.89674	1.5	0
160.89941	1.3	0
160.91157	5704.3	1.78
160.92089	49.4	0.02
160.93276	1.1	0
160.9357	0.8	0
160.93739	2.5	0
160.94513	2.3	0
160.95461	1.5	0
160.95676	181.9	0.06
160.96305	1.2	0
160.97372	13.6	0
160.97852	1.8	0
160.98112	1.2	0
160.98794	1.5	0
160.98989	2.2	0
160.99154	287	0.09
160.99365	1.1	0
160.99546	7	0
160.99957	2.2	0
161.00114	3.9	0
161.00269	1.3	0
161.00484	3.1	0
161.0066	27.2	0.01
161.00929	30.7	0.01
161.0117	4.9	0
161.01363	8.4	0
161.01547	2.3	0
161.01692	67.7	0.02
161.01824	15.7	0
161.0205	2.7	0
161.02278	53.9	0.02
161.02454	2956.5	0.92
161.0263	12.7	0
161.02788	234.9	0.07
161.0304	1.2	0
161.03204	7.1	0
161.03332	2.3	0
161.03573	3376.1	1.05
161.04071	133.2	0.04
161.04415	400.6	0.12
161.04565	4660.3	1.45
161.04827	120.6	0.04
161.05329	476.8	0.15
161.05496	20.8	0.01
161.05671	4.6	0
161.06092	8326.7	2.59
161.06433	59.7	0.02
161.0694	2.2	0
161.07211	1331.4	0.41
161.0755	1.5	0
161.07718	2.2	0
161.0803	21.8	0.01
161.08202	1138.4	0.35
161.08505	5.2	0
161.08742	1.4	0
161.08964	7.4	0
161.09368	2.2	0
161.09461	1	0
161.09731	6231.1	1.94
161.1004	1311.6	0.41
161.10697	1.1	0
161.10848	6.1	0
161.11338	1	0
161.11865	2.9	0
[truncated: 53,149 more rows]
