# Supplementary material for: Characterization of a Newly Available Coastal Marine Dissolved Organic Matter Reference Material (TRM-0522)
Source: Anal Chem. 2023 Apr 13;95(16):6559–67. doi: 10.1021/acs.analchem.2c05304 (PMC10134136; doi:10.1021/acs.analchem.2c05304)
Supplement: Supplementary file 2 — ac2c05304_si_002.zip [file ac2c05304_si_002.zip › samples_sep13/SRFA.csv]

m/z	Intensity	Relative
150.00199	30.6	0.02
150.00659	7.1	0.01
150.00928	23.1	0.02
150.01108	0.8	0
150.01277	0.5	0
150.01413	43	0.03
150.01996	4.5	0
150.02299	0.7	0
150.02461	26.3	0.02
150.02673	0.7	0
150.02795	0.9	0
150.02914	0.2	0
150.03056	3.6	0
150.03235	103.4	0.08
150.03742	1	0
150.04276	11.7	0.01
150.04638	0.5	0
150.05604	8.7	0.01
150.06121	0.9	0
150.06237	0.5	0
150.0643	5.9	0
150.06866	12.5	0.01
150.07271	13.9	0.01
150.08338	0.2	0
150.09244	0.4	0
150.09683	0.5	0
150.1008	3.1	0
150.10584	2.1	0
150.11005	2	0
150.12744	5.3	0
150.13204	1	0
150.14421	1.7	0
150.14937	2	0
150.15057	3.2	0
150.18178	0.3	0
150.19417	0.6	0
150.19858	0.3	0
150.20911	1.7	0
150.21211	0.6	0
150.22632	0.2	0
150.23962	0.2	0
150.24288	0.7	0
150.24466	2.9	0
150.25683	0.5	0
150.25975	3.1	0
150.26818	0.7	0
150.27073	0.3	0
150.28225	3.4	0
150.28574	0.5	0
150.28817	1	0
150.29148	0.2	0
150.30455	0.8	0
150.30727	2.9	0
150.32062	0.2	0
150.32573	0.8	0
150.33156	0.9	0
150.3389	0.6	0
150.34569	0.5	0
150.35539	0.8	0
150.36222	0.3	0
150.38112	0.2	0
150.38392	3.6	0
150.38742	0.3	0
150.38901	0.3	0
150.41574	0.2	0
150.41851	1.5	0
150.41981	4.4	0
150.43305	0.7	0
150.43728	3.9	0
150.44316	0.3	0
150.45997	0.7	0
150.46567	0.8	0
150.47694	0.4	0
150.47814	0.6	0
150.48067	1	0
150.48529	1.5	0
150.48926	0.9	0
150.49363	1.9	0
150.49575	0.7	0
150.49854	1.5	0
150.50224	0.9	0
150.50697	1	0
150.5119	2.5	0
150.51579	17.9	0.01
150.52056	0.4	0
150.52266	4.4	0
150.52359	1	0
150.52659	1.3	0
150.53009	4.1	0
150.53363	0.8	0
150.54013	1.6	0
150.54403	0.7	0
150.54551	3	0
150.54911	1.8	0
150.55658	1.3	0
150.56683	0.2	0
150.57243	0.3	0
150.58518	0.8	0
150.59398	0.4	0
150.59539	2.6	0
150.59822	1.4	0
150.61266	0.4	0
150.63717	0.4	0
150.67154	1.7	0
150.67593	0.7	0
150.70684	5.5	0
150.72383	0.8	0
150.73203	0.5	0
150.73524	0.6	0
150.74464	0.4	0
150.75568	0.3	0
150.75885	1	0
150.76859	1	0
150.77425	0.3	0
150.77507	0.3	0
150.78216	1	0
150.78586	0.2	0
150.79093	0.2	0
150.79655	0.9	0
150.80079	0.3	0
150.80554	3	0
150.80962	0.4	0
150.81472	0.3	0
150.82023	0.9	0
150.84192	0.2	0
150.84917	1.3	0
150.8633	0.9	0
150.86717	1.4	0
150.89083	2.5	0
150.8974	3.1	0
150.90897	0.2	0
150.91685	2	0
150.92367	1	0
150.92908	0.3	0
150.93711	0.7	0
150.94478	0.8	0
150.94644	0.3	0
150.96142	1	0
150.96318	1.5	0
150.96465	1.4	0
150.96871	1.5	0
150.9707	0.3	0
150.98075	1.1	0
150.98773	0.8	0
150.98894	7.6	0.01
150.99032	2.9	0
150.99698	1.5	0
151.00209	7.3	0.01
151.00379	252	0.19
151.0066	34.4	0.03
151.01091	0.6	0
151.01435	34.8	0.03
151.01606	0.7	0
151.01793	3.1	0
151.02198	210.8	0.16
151.02592	2.4	0
151.02766	5.5	0
151.03102	0.2	0
151.03256	15.8	0.01
151.03571	0.3	0
151.03678	9.3	0.01
151.04019	3894.4	2.95
151.04556	0.7	0
151.05058	6.9	0.01
151.05375	1.1	0
151.05829	1.4	0
151.06149	4.2	0
151.06752	0.6	0
151.07066	1.8	0
151.07218	4.3	0
151.07656	1137.2	0.86
151.08027	1.4	0
151.08152	0.2	0
151.08416	0.4	0
151.08785	1.4	0
151.09023	0.7	0
151.09592	2	0
151.09837	0.3	0
151.10848	0.3	0
151.11296	137.9	0.1
151.12793	0.7	0
151.13403	0.2	0
151.1404	0.2	0
151.14643	0.3	0
151.17909	1.7	0
151.18264	1.5	0
151.19131	0.6	0
151.19733	0.7	0
151.19979	0.6	0
151.20838	0.3	0
151.21708	0.3	0
151.21869	1.7	0
151.21998	0.9	0
151.22253	0.2	0
151.22776	0.7	0
151.23265	1.4	0
151.23456	0.2	0
151.24943	0.6	0
151.25302	8.4	0.01
151.27765	0.8	0
151.2883	6	0
151.29518	2.5	0
151.29907	0.2	0
151.30827	0.8	0
151.31099	0.8	0
151.31229	0.3	0
151.32487	0.3	0
151.32598	0.3	0
151.33114	0.7	0
151.33699	0.2	0
151.35093	1.3	0
151.35267	0.8	0
151.36685	0.8	0
151.3686	0.2	0
151.37919	0.3	0
151.38032	0.7	0
151.38144	0.5	0
151.38854	0.2	0
151.39989	0.3	0
151.40259	0.2	0
151.41547	0.5	0
151.41696	0.2	0
151.41918	0.3	0
151.43417	1.3	0
151.44655	0.3	0
151.44953	4.9	0
151.46444	1.2	0
151.46537	2.5	0
151.47734	0.8	0
151.49677	1.4	0
151.50134	5.8	0
151.50335	0.3	0
151.50548	9.6	0.01
151.51058	2.9	0
151.51609	2.2	0
151.51958	13.2	0.01
151.52367	14.4	0.01
151.52706	4	0
151.53466	0.5	0
151.53777	1.4	0
151.54214	0.5	0
151.54836	7.6	0.01
151.55649	1.1	0
151.5569	1.1	0
151.56152	1.4	0
151.57041	0.7	0
151.57745	0.8	0
151.58025	4.5	0
151.58432	0.4	0
151.61583	0.8	0
151.61693	1.9	0
151.61895	0.7	0
151.62044	1.5	0
151.63904	0.9	0
151.66367	1.2	0
151.66653	0.3	0
151.66916	0.4	0
151.6757	3.8	0
151.67773	0.4	0
151.67894	1.4	0
151.68101	0.3	0
151.68241	0.7	0
151.68335	0.5	0
151.68918	0.8	0
151.6915	0.8	0
151.69969	1.3	0
151.72538	8.9	0.01
151.72643	0.4	0
151.7276	1.3	0
151.73528	0.6	0
151.74462	1.4	0
151.76378	1	0
151.77249	0.9	0
151.78114	0.3	0
151.82104	1.1	0
151.84754	0.6	0
151.85283	1	0
151.85389	0.2	0
151.85933	2.1	0
151.86254	0.4	0
151.87841	4.9	0
151.89873	1.1	0
151.90479	0.5	0
151.91132	10.9	0.01
151.95847	1.8	0
151.95926	0.8	0
151.97553	1.7	0
151.97673	0.4	0
151.98108	0.8	0
151.98278	1.6	0
151.98508	0.5	0
151.98588	0.4	0
151.99347	9.2	0.01
151.99551	0.6	0
152.00274	2.3	0
152.0051	0.9	0
152.00718	2.3	0
152.00961	1.9	0
152.01164	789.6	0.6
152.01349	2.1	0
152.0161	0.8	0
152.01913	2.1	0
152.02066	1.8	0
152.02204	10	0.01
152.02394	0.4	0
152.02984	342.3	0.26
152.03237	0.7	0
152.03544	1109.3	0.84
152.0394	0.7	0
152.04055	1.4	0
152.04355	230.9	0.17
152.04583	1.7	0
152.04802	321.3	0.24
152.04957	1.4	0
152.05361	0.4	0
152.05829	0.4	0
152.06399	3.1	0
152.06622	2.6	0
152.06969	5	0
152.07183	36.1	0.03
152.07832	0.2	0
152.07985	38.7	0.03
152.08448	7.5	0.01
152.10448	0.7	0
152.10836	0.3	0
152.11654	6.4	0
152.12255	1	0
152.14548	0.3	0
152.14995	1.2	0
152.15587	1.7	0
152.16429	0.5	0
152.16821	7.7	0.01
152.17259	0.6	0
152.17757	0.8	0
152.18286	0.4	0
152.18812	0.2	0
152.19499	2.7	0
152.20354	1.6	0
152.20998	3.5	0
152.21898	0.2	0
152.22472	0.7	0
152.23275	3.2	0
152.24078	0.8	0
152.25213	0.2	0
152.25769	1	0
152.29356	5.1	0
152.29519	1.7	0
152.30028	0.9	0
152.30144	0.3	0
152.31233	0.2	0
152.31916	0.3	0
152.32284	0.6	0
152.32762	0.6	0
152.33281	10.5	0.01
152.33412	3.7	0
152.33532	3.7	0
152.33988	1.7	0
152.34159	0.6	0
152.34324	1.3	0
152.34755	0.7	0
152.35231	0.3	0
152.35982	0.8	0
152.36266	2.7	0
152.36554	7	0.01
152.36661	2	0
152.3733	0.2	0
152.38021	1	0
152.3836	0.3	0
152.385	0.9	0
152.39646	0.4	0
152.42692	0.5	0
152.42835	2	0
152.43562	0.9	0
152.43666	7.4	0.01
152.46457	0.2	0
152.47342	1.7	0
152.47576	0.3	0
152.4929	9.9	0.01
152.49503	1.9	0
152.49607	0.8	0
152.50178	3.7	0
152.50393	0.9	0
152.50899	2	0
152.51332	7.2	0.01
152.5196	0.4	0
152.52412	1.5	0
152.52743	10.2	0.01
152.52975	0.2	0
152.5315	9	0.01
152.53883	6.1	0
152.54566	4.8	0
152.54962	1.8	0
152.55919	1.1	0
152.56363	0.9	0
152.57398	0.5	0
152.57615	1	0
152.6018	0.4	0
152.61652	3	0
152.62168	2.4	0
152.62487	6.4	0
152.62683	0.5	0
152.64923	1	0
152.66205	0.6	0
152.66777	1.6	0
152.67218	1.1	0
152.6735	0.1	0
152.67507	2.2	0
152.67626	1.2	0
152.67889	2	0
152.68549	0.2	0
152.69205	1.3	0
152.70621	0.2	0
152.71339	0.3	0
152.72252	0.3	0
152.72648	0.4	0
152.74223	0.4	0
152.75179	0.3	0
152.75269	0.2	0
152.75694	0.8	0
152.77364	0.3	0
152.78208	0.3	0
152.78974	27.7	0.02
152.79	27.4	0.02
152.79821	0.3	0
152.80349	0.8	0
152.80481	0.3	0
152.83879	1	0
152.8454	0.6	0
152.8709	0.2	0
152.87228	0.5	0
152.89249	0.7	0
152.89948	1.5	0
152.90039	0.7	0
152.90239	0.8	0
152.90831	17.1	0.01
152.91324	0.8	0
152.91633	1.1	0
152.91793	2.4	0
152.92908	0.4	0
152.94576	0.7	0
152.9479	2.5	0
152.95884	0.5	0
152.96385	0.3	0
152.96822	3.5	0
152.97407	1	0
152.97811	0.2	0
152.98325	1	0
152.98475	0.9	0
152.98649	54	0.04
152.99155	1.1	0
153.00133	105.4	0.08
153.00343	4.6	0
153.00466	0.4	0
153.0071	23.2	0.02
153.00877	16.3	0.01
153.01226	4.3	0
153.01516	7.4	0.01
153.01949	4168.5	3.16
153.02553	1.8	0
153.02668	2.8	0
153.02868	2.4	0
153.03061	17.7	0.01
153.03199	2.9	0
153.03767	395.4	0.3
153.04322	6.1	0
153.04533	1.8	0
153.04704	1.1	0
153.05005	1	0
153.05116	0.9	0
153.05585	2372.9	1.8
153.06614	0.7	0
153.06699	1.5	0
153.07127	1.4	0
153.07416	6.9	0.01
153.08262	3.9	0
153.08696	1	0
153.08942	0.6	0
153.09224	1380.1	1.04
153.09965	0.7	0
153.10584	4.5	0
153.10987	0.3	0
153.11215	0.3	0
153.121	1.1	0
153.12221	0.7	0
153.1252	5.5	0
153.12861	55.4	0.04
153.14125	0.2	0
153.14613	1.6	0
153.14914	5.7	0
153.16879	0.2	0
153.17599	0.1	0
153.18969	0.4	0
153.21502	1.2	0
153.21645	0.3	0
153.22541	0.5	0
153.23424	0.8	0
153.23637	3.6	0
153.24949	9.9	0.01
153.25288	0.2	0
153.25441	0.7	0
153.26038	0.8	0
153.2669	6.3	0
153.2694	1.5	0
153.27211	0.7	0
153.28055	0.6	0
153.28411	3.6	0
153.28512	0.3	0
153.28975	0.2	0
153.29874	1	0
153.30822	0.2	0
153.34227	3.2	0
153.34675	0.6	0
153.34764	3	0
153.34946	1.1	0
153.3548	3.1	0
153.35603	1	0
153.36337	1.2	0
153.36753	1.4	0
153.37673	1	0
153.37765	3.9	0
153.37932	0.5	0
153.39052	0.2	0
153.39669	1	0
153.41352	0.2	0
153.42462	1.1	0
153.42693	0.3	0
153.45691	0.9	0
153.47214	1.1	0
153.48078	2	0
153.48349	1.7	0
153.48951	0.7	0
153.49164	0.2	0
153.49913	0.2	0
153.50299	3.5	0
153.51108	0.9	0
153.51299	0.8	0
153.51507	0.9	0
153.51709	13	0.01
153.52123	31.3	0.02
153.52288	0.9	0
153.52484	1.4	0
153.52641	1.3	0
153.52785	2.9	0
153.53047	1.6	0
153.53536	11.6	0.01
153.53945	14.3	0.01
153.54474	0.5	0
153.54801	0.2	0
153.55326	3.1	0
153.55729	5.2	0
153.5598	1.8	0
153.56247	0.3	0
153.56505	0.5	0
153.57163	0.7	0
153.5769	0.6	0
153.60224	1	0
153.61179	0.3	0
153.62572	0.4	0
153.64435	0.7	0
153.66707	0.9	0
153.6686	2.5	0
153.67209	8.7	0.01
153.67614	1	0
153.67928	5.1	0
153.68066	2.1	0
153.6843	3.6	0
153.69143	0.6	0
153.6944	0.3	0
153.70204	3.9	0
153.70353	9.9	0.01
153.71895	0.9	0
153.73026	0.4	0
153.73482	1	0
153.74174	0.2	0
153.75591	0.5	0
153.75808	0.8	0
153.76918	1.9	0
153.78686	0.3	0
153.7946	0.5	0
153.81034	0.7	0
153.82347	2.2	0
153.83023	0.5	0
153.84359	2.8	0
153.85322	1.1	0
153.86812	2.1	0
153.87008	0.6	0
153.87297	2	0
153.88199	0.9	0
153.88574	0.3	0
153.88979	0.4	0
153.91893	1.6	0
153.92342	0.2	0
153.92541	0.8	0
153.9275	0.5	0
153.93207	3.2	0
153.93686	2	0
153.9391	0.9	0
153.94341	2.1	0
153.95279	0.5	0
153.97577	0.6	0
153.98033	1.2	0
153.98169	3.2	0
153.98386	1.1	0
153.9869	2.1	0
153.98959	1.2	0
153.99091	25	0.02
153.99273	0.8	0
153.99383	0.6	0
153.99709	2.4	0
153.99857	1.1	0
153.99986	1.6	0
154.00296	0.6	0
154.00396	2.2	0
154.00915	434.7	0.33
154.01225	2.2	0
154.01473	267.3	0.2
154.01673	26.6	0.02
154.02121	4	0
154.02287	88	0.07
154.02733	1179.6	0.89
154.02931	7.3	0.01
154.03288	1.1	0
154.03485	4.3	0
154.03674	2.3	0
154.0455	575.1	0.44
154.04719	0.4	0
154.04838	1.2	0
154.05111	243.4	0.18
154.05466	0.8	0
154.05925	58.9	0.04
154.06371	1241.6	0.94
154.06803	1.4	0
154.07253	0.2	0
154.08107	0.6	0
154.08242	2.2	0
154.08448	0.5	0
154.08751	32.3	0.02
154.09562	29.8	0.02
154.10009	745.2	0.56
154.10451	0.5	0
154.12143	0.3	0
154.12748	1.9	0
154.14354	2.2	0
154.14843	0.3	0
154.14939	1.2	0
154.16063	1.8	0
154.16629	0.3	0
154.1723	0.5	0
154.17477	0.3	0
154.17603	0.3	0
154.17769	1.2	0
154.19494	0.6	0
154.2033	3.2	0
154.20539	1.3	0
154.20882	0.3	0
154.22128	5.3	0
154.22427	8.6	0.01
154.22684	0.4	0
154.23022	0.2	0
154.25167	3.2	0
154.25966	2.9	0
154.27576	0.2	0
154.27904	0.8	0
154.28298	0.2	0
154.28803	0.9	0
154.2927	0.4	0
154.32076	4.5	0
154.3269	1.2	0
154.33163	5.2	0
154.33891	3.8	0
154.34401	1.4	0
154.34814	4.6	0
154.35138	0.5	0
154.35454	0.9	0
154.35642	0.8	0
154.36175	0.6	0
154.363	0.7	0
154.36566	1	0
154.37008	0.3	0
154.38059	2	0
154.38761	1.5	0
154.41266	0.3	0
154.41509	1.8	0
154.4167	0.3	0
154.42284	0.4	0
154.44075	0.4	0
154.45415	0.3	0
154.4614	0.9	0
154.47658	7.1	0.01
154.48024	0.8	0
154.48322	0.2	0
154.49139	0.6	0
154.50461	1.4	0
154.51081	17.1	0.01
154.51452	5.5	0
154.51831	3.8	0
154.52009	1.1	0
154.52124	1	0
154.52485	7	0.01
154.52901	35.9	0.03
154.53251	0.9	0
154.53416	1	0
154.53683	1	0
154.54298	3.4	0
154.54716	27.8	0.02
154.5528	1.1	0
154.55683	0.5	0
154.56569	1.5	0
154.56931	0.8	0
154.57375	0.7	0
154.59651	1.2	0
154.61964	0.6	0
154.62189	0.3	0
154.62485	0.8	0
154.64174	7	0.01
154.64378	2.1	0
154.64752	0.7	0
154.64847	0.7	0
154.6527	0.7	0
154.66126	0.6	0
154.6643	0.7	0
154.66995	2.8	0
154.67317	0.3	0
154.67451	0.6	0
154.67562	0.9	0
154.68055	0.3	0
154.68422	9.3	0.01
154.68785	2.7	0
154.69081	0.8	0
154.69484	0.4	0
154.70336	0.5	0
154.71207	0.3	0
154.7181	0.9	0
154.74361	0.5	0
154.75423	0.3	0
154.7557	3	0
154.75668	0.5	0
154.771	1.4	0
154.77316	0.4	0
154.77528	1.2	0
154.78433	0.3	0
154.79731	1.8	0
154.8112	0.7	0
154.81578	1.6	0
154.85536	0.2	0
154.85947	0.6	0
154.86364	0.6	0
154.86652	0.6	0
154.87501	1.7	0
154.87822	0.2	0
154.88901	3.4	0
154.89271	0.8	0
154.91233	0.4	0
154.91396	0.4	0
154.91551	0.4	0
154.92023	0.4	0
154.93128	2.1	0
154.93239	1.3	0
154.94206	1.2	0
154.94457	1	0
154.94753	5690.9	4.31
154.9506	0.4	0
154.95389	0.2	0
154.9574	0.2	0
154.95888	0.2	0
154.96562	0.5	0
154.96901	0.5	0
154.9749	0.4	0
154.97649	0.7	0
154.98098	8.7	0.01
154.98273	9	0.01
154.98877	3.4	0
154.99049	7.3	0.01
154.99332	2.9	0
154.99405	4.5	0
154.99635	3.9	0
154.99876	1154.8	0.87
155.00225	1	0
155.00396	5.1	0
155.00647	72	0.05
155.00784	6.7	0.01
155.00984	8.7	0.01
155.0113	2.1	0
155.0123	1.6	0
155.01355	3.3	0
155.01698	629.2	0.48
155.01955	1.2	0
155.02043	1	0
155.02216	4.3	0
155.02325	8	0.01
155.02458	70.7	0.05
155.02647	6.1	0
155.02864	1	0
155.02993	4	0
155.03515	3719.2	2.82
155.04082	2.5	0
155.04274	13.6	0.01
155.0448	1.6	0
155.04627	7.2	0.01
155.04755	1	0
155.04901	7.8	0.01
155.05038	65.9	0.05
155.05192	0.3	0
155.05335	548.4	0.42
155.05913	1.8	0
155.06711	39	0.03
155.06844	1.1	0
155.07155	3810	2.88
155.08058	0.2	0
155.08278	12	0.01
155.08663	27.5	0.02
155.09583	0.7	0
155.09712	0.3	0
155.10351	11.3	0.01
155.10793	3012	2.28
155.11308	0.6	0
155.11707	0.8	0
155.11822	0.6	0
155.11937	1	0
155.12434	1.3	0
155.14431	7.9	0.01
155.15087	1	0
155.15857	0.6	0
155.16159	0.3	0
155.17838	0.2	0
155.18121	1.2	0
155.18673	0.3	0
155.21944	2.3	0
155.22141	1.3	0
155.23793	2.7	0
155.24151	0.6	0
155.24415	0.6	0
155.24553	1.1	0
155.25106	0.7	0
155.25421	0.7	0
155.25744	0.6	0
155.27377	0.4	0
155.27907	0.5	0
155.28917	0.3	0
155.29859	0.6	0
155.30823	0.7	0
155.32102	0.7	0
155.32231	0.4	0
155.33071	1.4	0
155.33239	0.2	0
155.33909	3.7	0
155.34274	1.5	0
155.34533	0.8	0
155.34719	3.2	0
155.35063	3.1	0
155.35473	0.3	0
155.35978	2	0
155.36574	1.1	0
155.36986	1.8	0
155.38107	3	0
155.38503	2.1	0
155.38815	1.4	0
155.39389	0.5	0
155.40694	0.6	0
155.41296	0.7	0
155.41593	2.1	0
155.42326	0.3	0
155.4304	0.7	0
155.43654	0.8	0
155.43809	0.5	0
155.44212	0.6	0
155.45437	0.6	0
155.46733	0.2	0
155.46838	0.5	0
155.48644	0.2	0
155.5042	1.5	0
155.50613	1.5	0
155.50831	5.1	0
155.50987	1.2	0
155.51096	5.5	0
155.51449	9.1	0.01
155.51865	27.6	0.02
155.52088	0.5	0
155.52226	5.1	0
155.52609	1.8	0
155.52694	0.7	0
155.52948	1.4	0
155.53253	4.2	0
155.53483	0.2	0
155.53683	57.2	0.04
155.54049	2.5	0
155.54189	0.6	0
155.54296	1.2	0
155.54445	1.7	0
155.54654	0.8	0
155.5511	2.6	0
155.55501	38.7	0.03
155.56749	3.8	0
155.56922	0.6	0
155.57232	0.6	0
155.57322	1	0
155.58144	13.5	0.01
155.58437	0.3	0
155.58525	0.2	0
155.58856	0.2	0
155.59153	1.9	0
155.59311	0.2	0
155.5942	0.4	0
155.60058	0.6	0
155.6065	0.3	0
155.61469	0.7	0
155.63352	0.3	0
155.63649	0.5	0
155.64224	0.9	0
155.64343	0.3	0
155.64962	1	0
155.65442	1	0
155.65983	0.9	0
155.66366	2.9	0
155.67355	0.2	0
155.67601	3.6	0
155.68043	0.9	0
155.6829	2.4	0
155.68553	0.6	0
155.68807	2.2	0
155.6946	0.7	0
155.71903	0.2	0
155.72282	3.4	0
155.72978	1	0
155.74516	0.2	0
155.74635	0.4	0
155.76828	0.4	0
155.76932	0.2	0
155.77612	2.1	0
155.79021	7	0.01
155.79402	0.8	0
155.79988	1.1	0
155.81288	0.8	0
155.82464	1.1	0
155.83343	2.8	0
155.84541	0.5	0
155.86729	0.7	0
155.88379	2.2	0
155.89008	0.6	0
155.89239	0.3	0
155.89404	0.8	0
155.9017	0.6	0
155.91585	2.6	0
155.91805	0.6	0
155.92603	1.7	0
155.93586	0.8	0
155.94237	6	0
155.94711	360.8	0.27
155.95156	1.4	0
155.95869	1.5	0
155.97591	1.4	0
155.98863	2.7	0
155.99401	2.2	0
155.99603	28.1	0.02
155.9978	8.3	0.01
156.00662	247.5	0.19
156.01016	1	0
156.01266	802.3	0.61
156.01426	220.1	0.17
156.01949	1.8	0
156.02052	3.8	0
156.02209	3.3	0
156.02482	846.1	0.64
156.02811	1.8	0
156.03046	118.6	0.09
156.03243	88.9	0.07
156.03465	1.4	0
156.03572	0.3	0
156.03851	38.9	0.03
156.04041	0.8	0
156.04299	1474.7	1.12
156.04563	2.2	0
156.04844	0.6	0
156.05042	4.3	0
156.05385	6.5	0
156.05818	34.5	0.03
156.06119	92	0.07
156.06316	0.6	0
156.06398	0.3	0
156.0668	461	0.35
156.07482	157.9	0.12
156.07924	386.3	0.29
156.08671	1.4	0
156.09453	0.4	0
156.0964	1.7	0
156.09759	0.3	0
156.10299	14.9	0.01
156.10748	1.1	0
156.11115	148.7	0.11
156.11558	0.4	0
156.11709	0.8	0
156.12595	1.1	0
156.13383	0.2	0
156.14214	0.8	0
156.16189	0.4	0
156.17372	0.2	0
156.17752	4.8	0
156.18905	0.3	0
156.21094	0.2	0
156.21556	0.7	0
156.2211	0.2	0
156.22385	4.6	0
156.22968	1.6	0
156.24669	0.8	0
156.26596	2.4	0
156.27818	0.5	0
156.29425	0.2	0
156.30029	2.8	0
156.30583	0.7	0
156.31697	0.7	0
156.32053	1	0
156.32669	4.4	0
156.33051	3	0
156.33163	0.6	0
156.33538	4.5	0
156.34053	1.3	0
156.34187	2.3	0
156.34741	6	0
156.35253	0.8	0
156.35449	3.5	0
156.35605	1.4	0
156.35877	1.1	0
156.35978	1.2	0
156.36649	0.8	0
156.36747	0.2	0
156.39161	1.5	0
156.39433	2	0
156.40016	0.7	0
156.41383	0.6	0
156.42317	0.8	0
156.42856	1.7	0
156.44373	0.9	0
156.45775	0.2	0
156.48483	0.3	0
156.48696	0.3	0
156.48925	0.9	0
156.49352	1.4	0
156.4974	0.8	0
156.5005	0.8	0
156.50284	1.5	0
156.50396	1.3	0
156.50789	1.1	0
156.50879	1.1	0
156.51171	10.1	0.01
156.51357	2.1	0
156.51583	4.9	0
156.51763	8.5	0.01
156.52206	1	0
156.5233	0.9	0
156.52463	1	0
156.52631	50.6	0.04
156.52987	1	0
156.53387	4.2	0
156.54045	1.9	0
156.54454	56.7	0.04
156.55215	2.5	0
156.56256	4.1	0
156.57051	1.9	0
156.57396	0.2	0
156.60482	0.4	0
156.60791	0.2	0
156.61983	0.8	0
156.62207	1.1	0
156.63816	1.5	0
156.66095	1.1	0
156.66289	0.5	0
156.66911	0.7	0
156.67935	1.6	0
156.69137	0.6	0
156.69822	1.7	0
156.72049	0.5	0
156.72999	1	0
156.75132	2.1	0
156.75714	1.4	0
156.76092	0.5	0
156.78691	0.3	0
156.79216	2.6	0
156.80326	0.8	0
156.80469	0.2	0
156.8061	2	0
156.8107	0.4	0
156.82383	0.2	0
156.8283	5.4	0
156.83534	1.5	0
156.85018	1.1	0
156.86279	0.7	0
156.87489	1.1	0
156.87932	0.6	0
156.88256	0.3	0
156.88884	0.3	0
156.8949	148.5	0.11
156.92127	1.1	0
156.93109	0.2	0
156.9359	0.7	0
156.93859	0.9	0
156.94426	214.2	0.16
156.95182	3.5	0
156.95931	0.3	0
156.96264	0.7	0
156.96835	0.4	0
156.97217	0.2	0
156.9779	1.3	0
156.98396	4.7	0
156.98751	2.3	0
156.99522	0.9	0
156.9966	28.8	0.02
156.99871	1.3	0
157.00057	1.5	0
157.00373	342.8	0.26
157.00583	5.7	0
157.00737	11.5	0.01
157.0095	1.3	0
157.01155	2.5	0
157.0143	2004.7	1.52
157.01944	2.9	0
157.02194	439.8	0.33
157.02414	4.9	0
157.0256	1.2	0
157.02775	1.1	0
157.0295	38.9	0.03
157.0325	579.9	0.44
157.03484	3.3	0
157.03788	3.1	0
157.04014	91.1	0.07
157.04242	0.6	0
157.04576	4	0
157.0507	5424.2	4.11
157.05657	1.4	0
157.05825	13.8	0.01
157.06078	0.2	0
157.06193	7.8	0.01
157.06596	1262.5	0.96
157.07103	377.8	0.29
157.07467	0.3	0
157.07964	3.9	0
157.08266	3.6	0
157.08711	8951.9	6.78
157.10005	0.8	0
157.10239	23.7	0.02
157.10623	6.7	0.01
157.11067	0.5	0
157.11179	1.1	0
157.1152	4.4	0
157.11631	2.2	0
157.11719	4.2	0
157.11818	10.3	0.01
157.11911	33.9	0.03
157.12007	243.9	0.18
157.12098	259.7	0.2
157.12345	124246.5	94.05
157.12605	439.3	0.33
157.12675	514.1	0.39
157.1277	99.6	0.08
157.12868	18.6	0.01
157.1296	6.6	0
157.13057	4.2	0
157.13154	0.6	0
157.13273	0.4	0
157.13371	0.5	0
157.13731	0.3	0
157.13836	0.4	0
157.1401	2.3	0
157.14472	1.4	0
157.1762	373.9	0.28
157.19722	6	0
157.20294	2.1	0
157.20886	0.9	0
157.21569	0.2	0
157.22365	0.9	0
157.23994	1.2	0
157.24392	2	0
157.25609	0.2	0
157.26578	2.3	0
157.30852	0.4	0
157.33813	0.3	0
157.34174	0.6	0
157.34799	0.3	0
157.3519	1.8	0
157.36651	0.3	0
157.36981	0.3	0
157.39474	1.9	0
157.41365	1.3	0
157.42268	0.3	0
157.44389	0.2	0
157.44644	0.8	0
157.46766	0.7	0
157.47047	0.4	0
157.47513	0.9	0
157.48471	1.1	0
157.48811	3.3	0
157.48918	0.8	0
157.495	1.4	0
157.49644	1	0
157.50143	4.4	0
157.50294	0.5	0
157.50548	21.6	0.02
157.50743	4.3	0
157.5109	0.5	0
157.516	12.6	0.01
157.51955	28.9	0.02
157.52377	20.9	0.02
157.52528	9.9	0.01
157.52799	4.4	0
157.5292	0.8	0
157.5301	0.7	0
157.53412	24.1	0.02
157.53541	1	0
157.53762	5.9	0
157.54184	9.2	0.01
157.54812	3.3	0
157.55012	0.4	0
157.55221	6.2	0
157.55373	1.2	0
157.55646	0.4	0
157.56649	1.2	0
157.56847	0.6	0
157.58251	1.4	0
157.61024	0.3	0
157.61592	0.3	0
157.64746	0.7	0
157.65244	0.3	0
157.6576	3.3	0
157.6599	0.4	0
157.67204	5.2	0
157.6791	6.9	0.01
157.68319	1.1	0
157.68712	0.7	0
157.69092	8.5	0.01
157.69633	2	0
157.69842	1.9	0
157.70311	1	0
157.71285	0.2	0
157.72406	0.4	0
157.73242	1.3	0
157.73684	0.2	0
157.73955	0.4	0
157.74559	1.1	0
157.74861	1	0
157.76286	0.4	0
157.77511	0.2	0
157.78723	0.9	0
157.78905	1.1	0
157.80454	0.4	0
157.83207	1.2	0
157.83502	1.5	0
157.83747	0.5	0
157.84226	0.3	0
157.84661	3.3	0
157.85579	1.7	0
157.8641	0.2	0
157.89908	0.3	0
157.90089	0.7	0
157.93294	0.4	0
157.93515	0.8	0
157.94149	1	0
157.94379	3.6	0
157.96641	0.8	0
157.97469	2.1	0
157.98869	2.6	0
157.99152	1.1	0
157.99329	22.7	0.02
157.99498	4.1	0
157.99837	0.8	0
158.00394	9.1	0.01
158.00693	0.8	0
158.00834	3.1	0
158.00974	5.1	0
158.01156	765.9	0.58
158.01347	3	0
158.01748	19.2	0.01
158.01918	7.8	0.01
158.02217	233.2	0.18
158.02424	1.7	0
158.02532	0.9	0
158.02681	0.7	0
158.02742	0.7	0
158.02976	620.7	0.47
158.03158	2.7	0
158.03538	12.7	0.01
158.03737	680.1	0.51
158.04033	66	0.05
158.04246	0.4	0
158.0459	67.1	0.05
158.04793	83.8	0.06
158.05406	180.5	0.14
158.05849	26.4	0.02
158.06119	104.9	0.08
158.0663	2.1	0
158.06785	0.8	0
158.06929	25.3	0.02
158.07389	10.2	0.01
158.07623	7.1	0.01
158.07762	7.9	0.01
158.08235	236.7	0.18
158.08393	0.8	0
158.0904	492.5	0.37
158.09488	18.1	0.01
158.11054	1.1	0
158.11488	0.4	0
158.121	1.3	0
158.12438	6.4	0
158.12683	10928.7	8.27
158.12934	126.7	0.1
158.15148	0.5	0
158.17998	1.7	0
158.2004	1.8	0
158.21265	0.3	0
158.22903	4.4	0
158.23178	0.4	0
158.23877	0.9	0
158.24685	0.3	0
158.25595	7.1	0.01
158.25683	0.2	0
158.26346	0.8	0
158.26867	0.9	0
158.27252	2.6	0
158.27405	5.5	0
158.28356	1.1	0
158.29337	0.5	0
158.30185	0.2	0
158.305	1.2	0
158.3123	1.9	0
158.31753	0.7	0
158.33165	2.2	0
158.33919	0.6	0
158.34396	1.1	0
158.34714	2.9	0
158.35074	3.1	0
158.35542	0.2	0
158.36027	0.4	0
158.36302	2.4	0
158.3685	0.5	0
158.37541	0.3	0
158.40149	1.3	0
158.40275	0.8	0
158.42948	1.4	0
158.43953	0.7	0
158.44954	33.6	0.03
158.4667	0.4	0
158.4696	0.8	0
158.47922	0.6	0
158.48147	0.9	0
158.48385	4.1	0
158.48667	0.7	0
158.49483	0.8	0
158.49728	1.7	0
158.50267	0.9	0
158.50572	6	0
158.50922	15.6	0.01
158.51126	1.3	0
158.51325	44.2	0.03
158.51843	1	0
158.52372	10.3	0.01
158.52745	29	0.02
158.53137	32.9	0.02
158.53331	0.7	0
158.53714	3.9	0
158.54165	5.3	0
158.5455	4.2	0
158.54979	2.3	0
158.55109	0.6	0
158.55494	0.4	0
158.5678	1.7	0
158.56918	1.1	0
158.58228	0.7	0
158.60574	0.6	0
158.61676	1.5	0
158.62343	0.4	0
158.62632	1.3	0
158.63172	0.4	0
158.63873	0.6	0
158.65688	1.3	0
158.65989	1.7	0
158.66301	1.8	0
158.66652	0.3	0
158.6687	0.3	0
158.6715	3.7	0
158.67361	4.5	0
158.67779	1.1	0
158.68234	0.3	0
158.68517	1.1	0
158.68734	0.4	0
158.69758	0.9	0
158.69892	1.2	0
158.73156	0.5	0
158.75421	0.3	0
158.77757	0.2	0
158.78563	0.5	0
158.80566	0.3	0
158.82162	4.1	0
158.85711	2.2	0
158.86016	1.8	0
158.87291	1.1	0
158.87729	12.4	0.01
158.89159	0.4	0
158.89317	106.6	0.08
158.90093	2.7	0
158.90875	0.3	0
158.91186	4408.2	3.34
158.91494	7.6	0.01
158.92286	0.8	0
158.92912	0.9	0
158.93422	1.9	0
158.93575	9.7	0.01
158.93747	4.2	0
158.93873	0.3	0
158.9462	0.2	0
158.95411	0.4	0
158.96335	0.2	0
158.97426	0.7	0
158.98172	1.7	0
158.98484	3.9	0
158.98758	7.4	0.01
158.99167	1.6	0
158.99352	3.3	0
158.99563	2.8	0
158.99744	8	0.01
158.99859	7.1	0.01
159.0012	280	0.21
159.00362	17.1	0.01
159.00524	1.7	0
159.00684	5	0
159.00897	16.3	0.01
159.01169	16.3	0.01
159.01409	2.5	0
159.01615	4.1	0
159.01941	1234.4	0.93
159.02277	2.6	0
159.02508	6.5	0
159.02714	9.4	0.01
159.02997	2390.7	1.81
159.03264	13.8	0.01
159.03513	9.3	0.01
159.0376	580.5	0.44
159.04075	14.2	0.01
159.04522	3359.2	2.54
159.04857	0.9	0
159.05127	0.9	0
159.05576	87.6	0.07
159.06637	4650.4	3.52
159.06984	1	0
159.0741	20.3	0.02
159.07772	2	0
159.0816	1111.9	0.84
159.09135	2.1	0
159.09322	0.5	0
159.10274	1424.4	1.08
159.11807	12.8	0.01
159.12772	252.7	0.19
159.13018	225.9	0.17
159.13433	0.7	0
159.13576	5.7	0
159.14056	1.6	0
159.14341	0.5	0
159.18422	0.6	0
159.20286	2.5	0
159.2193	0.2	0
159.22097	0.3	0
159.22664	0.4	0
159.23546	0.3	0
159.24037	0.6	0
159.24207	1.8	0
159.24481	0.9	0
159.25131	0.3	0
159.27085	0.2	0
159.27325	0.9	0
159.31684	0.4	0
159.32435	1.1	0
159.33562	1.4	0
159.34197	0.3	0
159.34518	1.7	0
159.35739	5.1	0
159.3592	0.2	0
159.36008	1.1	0
159.36269	0.3	0
159.36786	0.2	0
159.37036	0.7	0
159.38142	1.2	0
159.40091	0.7	0
159.40831	0.4	0
159.42094	8.5	0.01
159.42317	0.6	0
159.42549	1.7	0
159.43092	2	0
159.43456	6.4	0
159.44512	0.9	0
159.45273	0.9	0
159.46874	0.7	0
159.47846	1.2	0
159.48659	3.3	0
159.49692	0.4	0
159.49893	0.6	0
159.50298	6.5	0
159.50557	0.7	0
159.50714	1.1	0
159.50884	1.5	0
159.51267	2.9	0
159.51475	0.2	0
159.51711	25.1	0.02
159.52113	81.1	0.06
159.52437	2	0
159.5305	1	0
159.53299	1.3	0
159.53532	18.2	0.01
159.53927	31.4	0.02
159.54768	1.1	0
159.55259	0.6	0
159.55374	9.7	0.01
159.55737	2.9	0
159.57575	0.6	0
159.57883	1	0
159.59735	0.3	0
159.6032	0.2	0
159.61789	1.2	0
159.62713	0.3	0
159.63432	0.9	0
159.66353	8.9	0.01
159.66669	0.9	0
159.67066	6.7	0.01
159.67246	0.9	0
159.67561	12.1	0.01
159.67928	1.7	0
159.68282	6.9	0.01
159.69122	2.4	0
159.69488	2	0
159.71175	0.2	0
159.71836	0.9	0
159.73471	0.9	0
159.74318	0.2	0
159.74884	0.2	0
159.76249	0.9	0
159.76911	1.4	0
159.78124	0.4	0
159.79418	0.7	0
159.80061	0.1	0
159.80991	1.4	0
159.83353	0.2	0
159.83524	14.1	0.01
159.84291	5.5	0
159.84785	0.3	0
159.87702	1.9	0
159.88667	1.1	0
159.89395	224.5	0.17
159.89713	0.3	0
159.89985	0.3	0
159.90762	0.7	0
159.90934	0.4	0
159.91082	1	0
159.91539	4.4	0
159.92254	2	0
159.93626	0.7	0
159.97313	1.3	0
159.97541	0.5	0
159.97798	0.1	0
159.98365	4.1	0
159.99088	13.3	0.01
159.99282	1.2	0
159.99569	4.9	0
159.99688	2.2	0
159.99847	1.9	0
159.99949	1	0
160.00338	3.2	0
160.00496	6.5	0
160.00905	898.7	0.68
160.01091	1.6	0
160.01209	1.9	0
160.01482	7.2	0.01
160.01665	353.1	0.27
160.01857	0.7	0
160.02012	1.1	0
160.02309	4.7	0
160.02378	3	0
160.02545	53.8	0.04
160.02722	1327.4	1
160.02989	1.6	0
160.03307	24	0.02
160.03488	9.2	0.01
160.03656	1.9	0
160.03789	7.6	0.01
160.0405	587	0.44
160.04209	0.7	0
160.04544	644.3	0.49
160.04855	155.9	0.12
160.05136	3.4	0
160.0531	227.3	0.17
160.05748	0.8	0
160.0597	2.1	0
160.0616	33.8	0.03
160.06365	129.8	0.1
160.06648	0.5	0
160.06763	0.3	0
160.0697	154.3	0.12
160.0769	37	0.03
160.0817	7.7	0.01
160.08488	41.9	0.03
160.10007	0.2	0
160.10464	3.5	0
160.10608	33.8	0.03
160.12992	5.9	0
160.19739	3.9	0
160.22588	0.5	0
160.23562	0.2	0
160.24603	0.5	0
160.25944	0.3	0
160.2678	0.4	0
160.27249	0.6	0
160.27735	0.3	0
160.28354	0.2	0
160.29707	0.3	0
160.30357	0.8	0
160.30605	0.6	0
160.3108	0.7	0
160.3125	0.8	0
160.31573	3.2	0
160.31847	0.7	0
160.32058	0.5	0
160.33216	1.3	0
160.33536	18.5	0.01
160.33901	0.6	0
160.34206	3.7	0
160.34761	7.5	0.01
160.35151	0.9	0
160.35616	0.8	0
160.35786	0.3	0
160.3593	1.5	0
160.36144	0.5	0
160.36356	6.5	0
160.36644	0.9	0
160.37888	1.4	0
160.38429	0.8	0
160.39607	1.3	0
160.40081	0.4	0
160.41326	0.6	0
160.41536	0.9	0
160.42787	0.8	0
160.44162	0.4	0
160.45822	5.2	0
160.46408	0.8	0
160.46865	0.5	0
160.4909	2.5	0
160.49475	1.9	0
160.49907	4	0
160.50194	1.8	0
160.50483	1.5	0
160.50656	4.1	0
160.50896	0.6	0
160.51064	33.6	0.03
160.51249	1.4	0
160.51423	3.5	0
160.51818	1	0
160.52003	2.1	0
160.52484	41.7	0.03
160.52886	117.8	0.09
160.53194	0.9	0
160.53444	3.6	0
160.53891	1	0
160.54312	15.4	0.01
160.54706	25.8	0.02
160.54967	0.3	0
160.5505	0.9	0
160.55876	9.5	0.01
160.56145	6.5	0
160.56507	3.3	0
160.57235	0.3	0
160.60284	0.8	0
160.60404	1.4	0
160.60631	0.6	0
160.60969	1.2	0
160.61229	0.4	0
160.64275	0.2	0
160.66186	0.8	0
160.66849	1.5	0
160.66998	2.9	0
160.67379	1	0
160.67551	1.7	0
160.67924	1.8	0
160.68032	0.2	0
160.68215	5.5	0
160.68443	3.8	0
160.70105	0.8	0
160.7035	0.5	0
160.71184	2.8	0
160.71363	0.2	0
160.72864	1.1	0
160.73592	0.3	0
160.76641	0.5	0
160.78371	0.3	0
160.7854	0.8	0
160.7961	0.8	0
160.80755	0.7	0
160.80874	0.4	0
160.80975	0.4	0
160.81098	1.1	0
160.81953	3.1	0
160.82046	0.3	0
160.82471	0.4	0
160.82746	0.3	0
160.8298	0.6	0
160.83906	0.5	0
160.84232	0.3	0
160.84595	1	0
160.87098	0.6	0
160.87418	2	0
160.87694	34.3	0.03
160.88576	1.2	0
160.88837	0.2	0
160.89283	292.1	0.22
160.90171	0.6	0
160.90497	0.4	0
160.91155	4550.2	3.44
160.92314	0.2	0
160.93567	24	0.02
160.94518	0.3	0
160.95678	46.5	0.04
160.9638	0.7	0
160.98062	2.7	0
160.98805	21.2	0.02
160.99014	2.6	0
160.99357	1.9	0
160.99488	9.1	0.01
160.99648	1.9	0
160.99868	141	0.11
161.00102	2.6	0
161.00229	0.7	0
161.00383	0.6	0
161.00639	68.7	0.05
161.00928	283.2	0.21
161.01256	3	0
161.01407	1.9	0
161.01501	11.7	0.01
161.0169	1380.7	1.05
161.01951	12.9	0.01
161.02121	2.5	0
161.02453	3883.7	2.94
161.02833	1.2	0
161.02962	4.2	0
161.0315	1.8	0
161.03509	1432.1	1.08
161.03764	0.6	0
161.03921	1	0
161.04082	9.4	0.01
161.04565	2107.2	1.6
161.0485	8.3	0.01
161.05328	773.8	0.59
161.0551	7	0.01
161.05693	18.2	0.01
161.0609	3476.4	2.63
161.06684	0.9	0
161.07147	43	0.03
161.08201	89	0.07
161.08939	4	0
161.09514	6.5	0
161.0973	1605.9	1.22
161.10041	360.8	0.27
161.10596	0.7	0
161.11369	0.3	0
161.11495	0.2	0
161.1185	3.2	0
161.12913	0.4	0
161.1335	1.3	0
161.1411	1	0
161.15153	0.2	0
161.158	0.9	0
161.16758	5.4	0
161.17747	0.9	0
161.18432	0.3	0
161.18775	0.2	0
161.18958	0.3	0
161.21317	0.7	0
161.23034	0.8	0
161.23472	1.8	0
161.23605	0.4	0
161.24359	0.2	0
161.24618	0.6	0
161.25186	0.3	0
161.25374	7.5	0.01
161.25604	1.2	0
161.272	0.2	0
161.27389	1.7	0
161.2797	0.8	0
161.28948	0.8	0
161.30014	0.3	0
161.30506	1.1	0
161.32963	1.2	0
161.331	2.6	0
161.33294	1	0
161.33436	0.4	0
161.33574	0.6	0
161.33927	0.9	0
161.342	5.5	0
161.34902	3.9	0
161.35046	0.8	0
161.35518	0.2	0
161.35705	0.5	0
161.35958	1.4	0
161.36204	1.5	0
161.36336	5.2	0
161.36628	0.8	0
161.37622	1	0
161.38578	3.4	0
161.38941	1	0
161.39514	0.3	0
161.39825	14.8	0.01
161.39934	7.1	0.01
161.40138	0.5	0
161.40916	1	0
161.45232	0.6	0
161.45397	0.2	0
161.45653	0.4	0
161.46409	1.7	0
161.46602	1.2	0
161.46914	0.2	0
161.48801	4.6	0
161.49246	5.4	0
161.50026	4.1	0
161.5079	15.3	0.01
161.51448	8.5	0.01
161.5186	92.8	0.07
161.52219	7.3	0.01
161.52416	0.4	0
161.52607	2.5	0
161.53274	28	0.02
161.53675	98.2	0.07
161.54012	4.6	0
161.54234	0.9	0
161.54809	3.4	0
161.5495	0.7	0
161.55108	10.6	0.01
161.55501	54.8	0.04
161.56311	0.2	0
161.57043	0.8	0
161.57318	5.1	0
161.58513	0.2	0
161.58759	0.8	0
161.60819	0.4	0
161.61239	0.2	0
161.63899	0.7	0
161.64484	0.3	0
161.6548	0.7	0
161.66737	6.9	0.01
161.67294	1.1	0
161.6759	0.5	0
161.67919	25.1	0.02
161.68463	2	0
161.68603	4.2	0
161.69153	5.2	0
161.69277	1	0
161.69467	0.7	0
161.69786	1.6	0
161.69919	0.7	0
161.70335	3.4	0
161.70633	1.1	0
161.71108	0.8	0
161.71442	1.1	0
161.71549	0.8	0
161.71695	0.2	0
161.72837	0.7	0
161.73647	1.7	0
161.74288	0.6	0
161.75936	4.9	0
161.76296	1.1	0
161.77301	1	0
161.80953	1	0
161.82135	1.3	0
161.82608	0.3	0
161.83324	3.1	0
161.85085	2.7	0
161.85201	3.9	0
161.87452	0.7	0
161.88449	0.6	0
161.88607	0.6	0
161.8881	0.4	0
161.89415	136.7	0.1
161.89664	1.3	0
161.91278	2.2	0
161.91499	16.1	0.01
161.91748	0.4	0
161.94867	0.2	0
161.95274	11.4	0.01
161.96343	0.6	0
161.96767	0.8	0
161.96985	1.2	0
161.97421	0.8	0
161.9793	0.9	0
161.98057	1.4	0
161.98219	0.3	0
161.98524	6.4	0
161.98679	0.4	0
161.98822	1.7	0
161.99125	2.2	0
161.99244	2.1	0
161.99466	39.7	0.03
161.99598	31.7	0.02
161.99777	3.7	0
162.00452	3.6	0
162.00654	549.9	0.42
162.01093	2.3	0
162.01235	2	0
162.01413	238.3	0.18
162.01598	13.2	0.01
162.0169	11.7	0.01
162.01978	457.6	0.35
162.02174	0.3	0
162.02474	1727.5	1.31
162.02786	152.1	0.12
162.03042	9.1	0.01
162.03236	848.3	0.64
162.03468	11.4	0.01
162.03801	7.8	0.01
162.04293	1938.6	1.47
162.04576	1	0
162.04892	31.6	0.02
162.05162	2.6	0
162.05344	23.8	0.02
162.05615	253.1	0.19
162.06109	455.7	0.34
162.06422	179.7	0.14
162.06875	202.3	0.15
162.07284	0.2	0
162.07482	0.8	0
162.07944	10.9	0.01
162.08536	5	0
162.09252	11.7	0.01
162.09764	1.8	0
162.10059	48.4	0.04
162.10224	0.2	0
162.10387	1.4	0
162.10849	0.9	0
162.1162	0.9	0
162.11976	2.5	0
162.12147	0.8	0
162.13667	1.5	0
162.16325	1.4	0
162.17626	0.9	0
162.18103	0.4	0
162.1902	0.2	0
162.22858	0.5	0
162.23504	1.1	0
162.23789	0.8	0
162.24815	0.2	0
162.26219	0.4	0
162.26804	0.7	0
162.30325	0.5	0
162.31647	0.5	0
162.32273	1	0
162.32725	1.2	0
162.3318	2	0
162.33292	5	0
162.33505	1	0
162.33626	1	0
162.3388	3.4	0
162.3405	0.3	0
162.34398	5.5	0
162.34478	3.7	0
162.34775	1.5	0
162.35109	20.9	0.02
162.3558	0.4	0
162.36033	0.7	0
162.37098	0.2	0
162.39671	132.1	0.1
162.39987	1.6	0
162.4011	4.9	0
162.40311	4.6	0
162.41451	0.4	0
162.41616	0.3	0
162.47411	0.2	0
162.48022	4.9	0
162.48174	0.8	0
162.49268	0.8	0
162.49389	0.7	0
162.49527	1.5	0
162.49764	1.4	0
162.4985	0.4	0
162.50006	1.2	0
162.50385	0.2	0
162.50589	0.4	0
162.50823	25.9	0.02
162.51182	26.8	0.02
162.51595	14.5	0.01
162.51774	1.1	0
162.52223	10.9	0.01
162.5264	101.8	0.08
162.52995	10.7	0.01
162.53261	0.6	0
162.53429	4.4	0
162.53567	1.5	0
162.54044	20.5	0.02
162.5446	131.4	0.1
162.54821	9.3	0.01
162.55241	0.6	0
162.55906	6.1	0
162.56288	39	0.03
162.58513	0.3	0
162.59575	0.9	0
162.60098	1.5	0
162.61079	0.3	0
162.61349	1.2	0
162.63353	0.4	0
162.64142	0.6	0
[truncated: 66,601 more rows]
