# Supplementary material for: Characterization of a Newly Available Coastal Marine Dissolved Organic Matter Reference Material (TRM-0522)
Source: Anal Chem. 2023 Apr 13;95(16):6559–67. doi: 10.1021/acs.analchem.2c05304 (PMC10134136; doi:10.1021/acs.analchem.2c05304)
Supplement: Supplementary file 2 — ac2c05304_si_002.zip [file ac2c05304_si_002.zip › samples_sep13/TRM.csv]

m/z	Intensity	Relative
150.00196	91.1	0.03
150.00547	2.3	0
150.00751	1.8	0
150.00928	32.5	0.01
150.01117	0.9	0
150.01314	1.7	0
150.01411	13.1	0
150.01592	2	0
150.01966	8	0
150.0237	0.5	0
150.02464	2.5	0
150.02762	1.4	0
150.0307	5.1	0
150.03231	53.8	0.02
150.03424	1.4	0
150.03943	1.9	0
150.04288	81.2	0.03
150.04847	2.3	0
150.0503	2	0
150.05452	2.5	0
150.05614	132	0.05
150.06107	17	0.01
150.06298	1.2	0
150.06427	11.8	0
150.06718	1.1	0
150.06871	55.7	0.02
150.0734	32.4	0.01
150.07632	1.5	0
150.079	1.2	0
150.0925	19.4	0.01
150.0999	2.8	0
150.10299	1.7	0
150.10394	0.2	0
150.11175	1.6	0
150.119	1.1	0
150.12414	1.8	0
150.12538	1.5	0
150.13482	1.2	0
150.14261	1.1	0
150.14763	0.2	0
150.15751	1.6	0
150.15968	1.3	0
150.17225	1	0
150.17756	2.8	0
150.21864	1.7	0
150.22624	0.5	0
150.2508	0.2	0
150.25572	0.9	0
150.2573	1.2	0
150.25913	1	0
150.26622	1.6	0
150.28262	1.2	0
150.28935	2.6	0
150.30553	1.8	0
150.30862	1.2	0
150.32144	1.3	0
150.32507	2.3	0
150.32739	0.2	0
150.32911	0.9	0
150.35261	1.6	0
150.35893	1.2	0
150.36034	1.1	0
150.36322	1.2	0
150.36538	0.8	0
150.37318	0.3	0
150.37471	1.1	0
150.38388	1.4	0
150.39007	0.4	0
150.39354	1.6	0
150.39955	1.1	0
150.40427	1	0
150.41384	2.2	0
150.43028	1.1	0
150.44133	1.9	0
150.45197	2.3	0
150.45486	1.1	0
150.47122	1.4	0
150.47702	1.5	0
150.48529	1.3	0
150.5063	1.5	0
150.50777	2	0
150.51174	2	0
150.51322	0.8	0
150.51595	2.9	0
150.51839	1.2	0
150.52057	2.5	0
150.52234	4.4	0
150.5234	2.2	0
150.52583	1.1	0
150.53013	4.4	0
150.5319	3.6	0
150.53558	2.1	0
150.54055	4.9	0
150.54527	0.2	0
150.54644	0.7	0
150.54811	3.7	0
150.54976	1.8	0
150.55824	1.4	0
150.56124	0.2	0
150.5627	0.4	0
150.56423	2.8	0
150.56587	0.7	0
150.56876	2.7	0
150.57087	1.9	0
150.57713	1	0
150.60203	0.9	0
150.61287	1.3	0
150.62543	1.4	0
150.6356	0.9	0
150.64087	0.9	0
150.65084	1.1	0
150.65644	1.9	0
150.65839	2.2	0
150.66092	0.4	0
150.66901	1.3	0
150.715	1.3	0
150.72608	0.3	0
150.72868	0.8	0
150.73209	1	0
150.73445	2.2	0
150.74895	1.1	0
150.76154	1	0
150.77696	1.1	0
150.7801	0.3	0
150.79585	1.9	0
150.80171	1.1	0
150.81317	1.2	0
150.83093	2	0
150.83913	1.4	0
150.84294	1.1	0
150.84515	0.7	0
150.84919	1.3	0
150.85476	1.9	0
150.85915	0.9	0
150.88694	3.6	0
150.89677	0.7	0
150.89818	0.2	0
150.90248	0.8	0
150.90657	1.6	0
150.90842	1.2	0
150.9134	2.2	0
150.92356	1	0
150.92752	0.7	0
150.93549	1.6	0
150.93714	1.6	0
150.95465	0.3	0
150.96957	2	0
150.97082	1.8	0
150.97201	0.9	0
150.97547	1.7	0
150.98032	1.2	0
150.98607	1.9	0
150.98891	30.1	0.01
150.99457	1.1	0
150.99605	1	0
150.99726	2.2	0
150.99891	2.6	0
151.00101	2	0
151.00375	24.1	0.01
151.00524	6.6	0
151.00658	81.9	0.03
151.00889	1.7	0
151.01095	0.9	0
151.01439	2.1	0
151.01792	1.9	0
151.0206	1.5	0
151.02205	40.7	0.01
151.02602	2.1	0
151.02765	22.3	0.01
151.03247	10.1	0
151.03443	1.8	0
151.03604	3	0
151.0402	6090.8	2.14
151.04486	1.5	0
151.04607	1.4	0
151.04846	2.6	0
151.05133	103.7	0.04
151.05361	1	0
151.05483	1.6	0
151.05835	8.7	0
151.06437	1.2	0
151.06897	3.4	0
151.07219	2.9	0
151.07326	2.5	0
151.07657	2625.3	0.92
151.08412	1.1	0
151.08761	2.3	0
151.09606	2.8	0
151.10813	1.2	0
151.1098	1.6	0
151.11141	1.1	0
151.11294	516.1	0.18
151.11699	1.2	0
151.11853	0.3	0
151.12008	0.3	0
151.12168	1.5	0
151.12615	2.3	0
151.12937	3.8	0
151.14889	3.2	0
151.15699	1.2	0
151.16473	1.3	0
151.19933	2	0
151.24685	0.8	0
151.2645	1.3	0
151.27135	1.6	0
151.28341	2.5	0
151.29061	1.4	0
151.30948	1	0
151.31331	1.4	0
151.34406	0.3	0
151.34558	0.9	0
151.34754	2	0
151.34969	0.2	0
151.35556	0.3	0
151.35735	1.1	0
151.36677	1.5	0
151.37463	0.2	0
151.388	1.3	0
151.39695	1.8	0
151.40144	0.5	0
151.40416	1.7	0
151.41018	1	0
151.41571	2	0
151.41906	2	0
151.42629	0.6	0
151.42984	0.9	0
151.43237	2.7	0
151.44133	2.1	0
151.46406	1.4	0
151.47725	1.1	0
151.48967	0.6	0
151.50131	0.7	0
151.50307	3.8	0
151.50548	3.8	0
151.51114	1	0
151.51537	1.7	0
151.51976	7.7	0
151.52589	1.1	0
151.5293	2	0
151.5312	0.9	0
151.53403	1.5	0
151.53779	17.6	0.01
151.53952	1.3	0
151.54188	2.9	0
151.54613	1.9	0
151.54733	1.4	0
151.55192	1.1	0
151.55591	6.5	0
151.55808	1.2	0
151.57536	1.8	0
151.58312	1	0
151.59324	1.1	0
151.59849	1.3	0
151.60661	2.1	0
151.61186	0.6	0
151.61778	1.3	0
151.61982	1.8	0
151.62093	1.2	0
151.62182	0.9	0
151.63106	1.9	0
151.63874	1.3	0
151.65313	0.9	0
151.66296	1.7	0
151.66566	1.1	0
151.66878	1.2	0
151.67013	1.1	0
151.67097	1.1	0
151.67561	1.8	0
151.67676	1.3	0
151.69559	2	0
151.70349	1.8	0
151.71506	0.8	0
151.72013	0.9	0
151.75814	1.6	0
151.75986	1.4	0
151.76314	1.3	0
151.76821	1.2	0
151.78215	1.9	0
151.78319	0.4	0
151.78617	0.5	0
151.78776	1.2	0
151.79126	1.7	0
151.79549	2.3	0
151.79705	0.9	0
151.80293	1.1	0
151.80667	0.2	0
151.81512	1.1	0
151.81648	1.7	0
151.82365	2.2	0
151.82708	1.5	0
151.82815	1.2	0
151.83517	1	0
151.84506	2	0
151.85176	1.6	0
151.85305	1.8	0
151.85667	1.1	0
151.87099	1.2	0
151.87616	0.8	0
151.87898	8.9	0
151.88354	0.9	0
151.88519	0.5	0
151.89299	0.9	0
151.90929	1.5	0
151.91117	16.5	0.01
151.91498	1	0
151.91944	0.7	0
151.92711	4	0
151.93732	1.6	0
151.93981	8.6	0
151.94562	3.5	0
151.94883	1.2	0
151.95749	1.7	0
151.96147	1	0
151.96557	0.3	0
151.97463	1.3	0
151.9885	1.1	0
151.99331	1.2	0
151.99782	1.3	0
152.00227	7.7	0
152.00707	1.2	0
152.0085	1.5	0
152.00995	1.7	0
152.0117	165.4	0.06
152.01344	9.8	0
152.01731	2.8	0
152.01916	2	0
152.02088	1.7	0
152.02275	2.2	0
152.02546	1.9	0
152.02982	140.8	0.05
152.03131	15	0.01
152.03545	3335.6	1.17
152.04047	7.4	0
152.04356	420.3	0.15
152.04646	3.3	0
152.04803	763.8	0.27
152.0498	3.6	0
152.05373	5.9	0
152.05566	2.7	0
152.05843	3.4	0
152.06628	15.2	0.01
152.06902	1.7	0
152.07019	1.6	0
152.0718	447.7	0.16
152.07601	2.8	0
152.07991	81.1	0.03
152.08438	32.1	0.01
152.09179	1	0
152.1017	0.6	0
152.10314	1	0
152.10816	3.7	0
152.11626	6.4	0
152.13571	1.1	0
152.14919	1.1	0
152.15624	1	0
152.16212	1.5	0
152.16441	1.1	0
152.1697	0.6	0
152.17065	1.2	0
152.20311	1.8	0
152.21028	0.3	0
152.21635	0.3	0
152.22216	0.5	0
152.22348	2.1	0
152.22524	1.1	0
152.23251	1.4	0
152.23581	2.1	0
152.24089	1.2	0
152.26112	2.1	0
152.26394	1.2	0
152.26593	0.5	0
152.28496	0.7	0
152.29126	1.2	0
152.30272	1	0
152.30937	1.3	0
152.31286	0.8	0
152.31987	3.8	0
152.33185	2	0
152.33263	2.4	0
152.33457	3.5	0
152.33702	1.9	0
152.33809	0.7	0
152.34482	1.4	0
152.34793	1.1	0
152.36226	1.6	0
152.36477	1	0
152.37	0.1	0
152.38348	1	0
152.38952	1.5	0
152.39047	1.5	0
152.39664	0.8	0
152.41526	1	0
152.42103	2.1	0
152.42786	1.5	0
152.43328	1.1	0
152.43472	0.7	0
152.44969	1.9	0
152.45646	0.3	0
152.46159	2.3	0
152.46718	1	0
152.47481	1.1	0
152.48242	0.9	0
152.49922	1.3	0
152.50026	1.9	0
152.5019	2.6	0
152.50512	2.4	0
152.50727	2.5	0
152.50923	2.4	0
152.51002	1.1	0
152.51469	1.9	0
152.52248	1.2	0
152.52749	33	0.01
152.52904	3.5	0
152.53153	7	0
152.53328	1.4	0
152.53822	1.8	0
152.54096	4	0
152.54566	41.7	0.01
152.54962	7.1	0
152.55135	3.7	0
152.55521	1.4	0
152.55653	0.4	0
152.5618	1.1	0
152.56383	2.4	0
152.5742	1.9	0
152.58743	0.2	0
152.62111	1.8	0
152.62361	1.3	0
152.62584	0.8	0
152.629	0.8	0
152.63427	1.8	0
152.64372	1.1	0
152.64531	1.1	0
152.66125	2.4	0
152.66664	1.2	0
152.67939	3.8	0
152.68448	0.7	0
152.68871	1.7	0
152.69645	1	0
152.69969	1.4	0
152.70417	1.2	0
152.71762	0.9	0
152.72624	2.5	0
152.73116	0.3	0
152.75471	1.3	0
152.75962	1.8	0
152.76162	2.3	0
152.76964	1.8	0
152.78716	1.3	0
152.79028	56.8	0.02
152.80651	1	0
152.81422	2.3	0
152.81624	1.3	0
152.81984	1	0
152.82277	2.7	0
152.82658	1	0
152.83311	0.9	0
152.83869	1.1	0
152.84507	1.6	0
152.84741	2.6	0
152.84935	1.2	0
152.8596	1.1	0
152.86036	0.7	0
152.88367	4.1	0
152.90825	323.2	0.11
152.91768	25.1	0.01
152.92655	0.8	0
152.93647	1.6	0
152.94071	1.4	0
152.9427	2.5	0
152.94785	3	0
152.9487	2.6	0
152.95211	0.3	0
152.957	1	0
152.95887	2.3	0
152.96577	0.8	0
152.96821	24.9	0.01
152.97594	3.3	0
152.97857	1.5	0
152.98645	122.8	0.04
152.99021	1	0
152.99066	1.1	0
152.99251	2.6	0
152.99379	1.6	0
152.99662	1.6	0
152.99971	0.9	0
153.00139	14.5	0.01
153.00493	1	0
153.00695	40.9	0.01
153.00896	5.9	0
153.01056	1.3	0
153.0127	3.5	0
153.01486	3.7	0
153.01793	7.4	0
153.01948	2019	0.71
153.02112	17.8	0.01
153.02291	3.1	0
153.02515	7.1	0
153.02684	2.8	0
153.02744	2.6	0
153.02928	5.6	0
153.03066	101.7	0.04
153.03307	3.2	0
153.03484	1.3	0
153.03765	418.9	0.15
153.03892	27.4	0.01
153.04082	3.4	0
153.04182	2.6	0
153.04328	97.3	0.03
153.04732	3.1	0
153.05026	3.3	0
153.05131	15.8	0.01
153.05317	6.8	0
153.05586	4070.2	1.43
153.06149	4	0
153.06711	43.6	0.02
153.07096	4.9	0
153.07405	18.9	0.01
153.07548	0.9	0
153.07745	1.1	0
153.07979	1.7	0
153.08094	0.2	0
153.08355	1.3	0
153.0876	0.8	0
153.08917	1.8	0
153.09225	3277.3	1.15
153.09509	0.8	0
153.10058	1.2	0
153.11196	0.9	0
153.11608	2	0
153.1176	1.3	0
153.12221	0.2	0
153.1286	171.9	0.06
153.16337	1.4	0
153.17204	1.5	0
153.17425	3	0
153.17521	1.5	0
153.21723	1.4	0
153.21971	1.1	0
153.22363	1.5	0
153.24354	1.4	0
153.25005	5.3	0
153.25185	0.2	0
153.25312	1.4	0
153.25726	0.3	0
153.26626	2.8	0
153.27102	1.1	0
153.27214	1	0
153.29051	0.3	0
153.29129	1	0
153.29662	1.3	0
153.29741	1	0
153.31606	1.2	0
153.31739	0.8	0
153.32508	1.2	0
153.32614	2.4	0
153.32998	0.8	0
153.33344	2.1	0
153.33712	1.4	0
153.35184	1.3	0
153.35398	0.4	0
153.36431	1	0
153.36901	1.5	0
153.37224	0.6	0
153.40293	1.5	0
153.41532	1.7	0
153.42759	2.4	0
153.43172	1.5	0
153.43289	2.9	0
153.43409	1.3	0
153.4553	1.2	0
153.46881	3.1	0
153.47424	1.5	0
153.48082	1.9	0
153.48504	1.2	0
153.49168	1.4	0
153.49386	3.1	0
153.49577	1.4	0
153.49726	1.6	0
153.49819	1.6	0
153.50271	3.3	0
153.50849	3.6	0
153.51111	1.5	0
153.51195	1.1	0
153.51599	1.1	0
153.5173	6	0
153.51962	1.5	0
153.52119	7.9	0
153.52305	1.3	0
153.52467	3.2	0
153.52657	2.8	0
153.52802	2.8	0
153.52892	4	0
153.53066	2	0
153.53531	108.6	0.04
153.53937	16.9	0.01
153.54535	2.3	0
153.55349	67.5	0.02
153.5576	22.5	0.01
153.5596	3.9	0
153.56287	2.8	0
153.57158	4.6	0
153.57596	2.7	0
153.57939	0.3	0
153.58213	1.8	0
153.58458	1.8	0
153.59415	0.3	0
153.60484	1	0
153.61122	1.7	0
153.61848	1.9	0
153.6196	3.5	0
153.63647	1.9	0
153.64379	1.4	0
153.66617	0.3	0
153.67181	2.2	0
153.68109	0.3	0
153.68671	1.3	0
153.69269	1.3	0
153.69615	1.4	0
153.70504	1.1	0
153.71207	1.2	0
153.71585	2.3	0
153.72036	1.4	0
153.7235	0.7	0
153.72521	1.2	0
153.73748	1.4	0
153.74222	1	0
153.74318	0.7	0
153.74797	1.4	0
153.7594	1.6	0
153.76243	1.8	0
153.7789	0.2	0
153.7894	1.2	0
153.79433	1.2	0
153.80217	0.3	0
153.81018	2.1	0
153.82406	1.2	0
153.82504	1.2	0
153.82816	1.5	0
153.86059	1.7	0
153.87264	1.3	0
153.87357	2	0
153.8784	1	0
153.88867	1.7	0
153.89529	1.9	0
153.89996	0.2	0
153.90744	1.5	0
153.91822	0.2	0
153.92066	3.3	0
153.92412	2.4	0
153.93625	1.3	0
153.94663	1.9	0
153.95231	1.3	0
153.96002	1.8	0
153.97102	1.4	0
153.97284	1	0
153.97598	5.5	0
153.98065	1.2	0
153.98196	1.3	0
153.98443	2.5	0
153.99074	2.5	0
153.99435	0.9	0
153.9961	1	0
153.99699	1.4	0
153.99848	0.8	0
154.00446	2	0
154.00581	4.5	0
154.00919	28	0.01
154.01132	1.3	0
154.01235	2.6	0
154.01476	609.8	0.21
154.01661	13.4	0
154.01835	5.6	0
154.02285	28.9	0.01
154.0248	1	0
154.02735	1259.3	0.44
154.02902	8.9	0
154.03128	0.3	0
154.03305	22.5	0.01
154.0352	3.3	0
154.03683	7.6	0
154.03937	4.9	0
154.04002	3.7	0
154.04235	5.6	0
154.04552	1361.3	0.48
154.04833	0.8	0
154.05113	1326.3	0.47
154.05505	2.9	0
154.05597	2.2	0
154.05718	2.9	0
154.05924	118.9	0.04
154.06125	2.4	0
154.06371	4044.4	1.42
154.07291	1.7	0
154.07386	1.5	0
154.07565	1.4	0
154.08193	9.9	0
154.08749	103.9	0.04
154.08992	0.5	0
154.09402	1.6	0
154.09559	106.7	0.04
154.10009	2155	0.76
154.10384	0.7	0
154.11209	1.2	0
154.11886	0.9	0
154.13074	1.6	0
154.13198	1.1	0
154.13279	0.5	0
154.13719	1.6	0
154.14115	0.4	0
154.14842	1.4	0
154.16716	1.7	0
154.17093	1.5	0
154.17384	1.1	0
154.17622	3.2	0
154.18182	1.6	0
154.18698	2.3	0
154.1883	1.2	0
154.19421	2.9	0
154.19849	0.3	0
154.2125	0.4	0
154.22004	1.2	0
154.2227	1.4	0
154.22597	0.8	0
154.24019	1.5	0
154.25345	1.1	0
154.26815	0.6	0
154.26978	1.2	0
154.27552	3.1	0
154.28311	1.2	0
154.2873	1.6	0
154.31084	1.6	0
154.31791	0.6	0
154.31943	0.9	0
154.32745	1.8	0
154.33554	1.2	0
154.33825	2.2	0
154.3403	0.4	0
154.34667	1	0
154.34939	2.3	0
154.35123	2.9	0
154.35644	3.5	0
154.35863	1.4	0
154.36347	0.4	0
154.36505	0.7	0
154.3701	1.1	0
154.37182	1.3	0
154.3753	1.2	0
154.3809	1.4	0
154.38252	1.5	0
154.38734	1	0
154.39214	2.1	0
154.39983	1.4	0
154.42012	1	0
154.42146	0.9	0
154.42914	2.8	0
154.4332	1.1	0
154.43866	1	0
154.45468	0.9	0
154.45872	1.8	0
154.46779	0.9	0
154.47073	1.6	0
154.47653	0.9	0
154.47937	1	0
154.48447	1.1	0
154.48554	0.2	0
154.49791	2.9	0
154.50272	1.4	0
154.5067	3.1	0
154.51107	1	0
154.51436	18.8	0.01
154.51634	5	0
154.5182	1.5	0
154.51994	1.3	0
154.52489	32.2	0.01
154.52905	26.5	0.01
154.53055	4	0
154.53259	3.3	0
154.53455	1.8	0
154.53595	0.2	0
154.54027	2.1	0
154.54123	0.4	0
154.54314	300.9	0.11
154.54721	94.7	0.03
154.54875	3	0
154.55055	2.5	0
154.55293	7	0
154.55571	2.5	0
154.55755	1.6	0
154.55977	1.4	0
154.56134	34.7	0.01
154.56532	23.9	0.01
154.57329	3.3	0
154.58169	1.7	0
154.58363	0.7	0
154.58804	1.5	0
154.59087	1	0
154.595	1.9	0
154.61201	1	0
154.61368	1.9	0
154.61765	0.6	0
154.62775	0.3	0
154.6348	1.9	0
154.63951	1.2	0
154.64182	0.4	0
154.64442	1.5	0
154.64589	2.4	0
154.64695	2.9	0
154.656	2.3	0
154.65699	1.6	0
154.6655	1.1	0
154.66856	1.8	0
154.67296	1.4	0
154.67927	0.3	0
154.68412	0.3	0
154.69049	1.1	0
154.69185	0.9	0
154.70345	0.8	0
154.71436	0.9	0
154.71809	1.8	0
154.72483	3.1	0
154.72681	1	0
154.73035	1.5	0
154.73258	0.7	0
154.74097	1.6	0
154.74785	2.4	0
154.75044	1.1	0
154.77027	2.5	0
154.78675	2.8	0
154.79077	0.6	0
154.79389	1.8	0
154.79564	0.9	0
154.7982	1.2	0
154.80397	2.1	0
154.80461	2.6	0
154.81316	1.1	0
154.81663	0.9	0
154.8222	1.6	0
154.82334	2.3	0
154.83044	2.2	0
154.84192	1.4	0
154.84518	1.6	0
154.84895	2.9	0
154.86902	1.6	0
154.87442	2.3	0
154.88086	5.7	0
154.8832	1.2	0
154.89583	1.4	0
154.90355	1.5	0
154.90634	161.9	0.06
154.91273	1.7	0
154.91891	1581.6	0.56
154.92879	3.2	0
154.93361	1.3	0
154.93549	1.1	0
154.94253	0.2	0
154.9435	1.7	0
154.94751	9.6	0
154.95314	1.2	0
154.96452	2.4	0
154.96572	8.9	0
154.97385	3.7	0
154.97959	1	0
154.98081	1.9	0
154.98409	0.2	0
154.98833	0.6	0
154.99058	8.9	0
154.99229	2.4	0
154.99464	3.6	0
154.99671	0.2	0
154.99875	182.1	0.06
155.00054	3.8	0
155.0022	61.1	0.02
155.00402	1.3	0
155.00641	31.8	0.01
155.00802	8.8	0
155.00994	31.4	0.01
155.01195	7.8	0
155.01439	0.7	0
155.01699	52.7	0.02
155.01888	6.1	0
155.02143	2.7	0
155.02261	32.5	0.01
155.02451	27.2	0.01
155.02652	7.5	0
155.02802	1.8	0
155.03047	22.4	0.01
155.03243	4.1	0
155.03516	4888.6	1.72
155.03801	3.1	0
155.04079	58.7	0.02
155.04279	6.1	0
155.04467	43.5	0.02
155.04635	57.5	0.02
155.04796	3.8	0
155.05046	11.6	0
155.05336	1762.4	0.62
155.05902	33.8	0.01
155.06169	2	0
155.06301	2.2	0
155.06714	100.5	0.04
155.07156	8482.8	2.98
155.07598	0.9	0
155.08125	1.3	0
155.08282	47.8	0.02
155.08674	81	0.03
155.08968	3	0
155.09115	1.6	0
155.09396	2.5	0
155.09804	1.9	0
155.10138	1	0
155.10346	53	0.02
155.10793	6964.6	2.45
155.1112	1.6	0
155.11315	3	0
155.12306	0.1	0
155.12982	1.3	0
155.1443	40.2	0.01
155.16611	1.2	0
155.16973	1.1	0
155.18831	1.3	0
155.19622	0.2	0
155.19824	1.5	0
155.20211	1.7	0
155.2135	0.7	0
155.21813	1.4	0
155.2278	1.3	0
155.22918	0.8	0
155.23145	1.1	0
155.23265	0.3	0
155.23342	0.9	0
155.23588	1.9	0
155.24112	1.2	0
155.24738	0.9	0
155.24815	1.3	0
155.25137	0.8	0
155.25657	1.7	0
155.26271	1.5	0
155.27277	0.3	0
155.27724	1.3	0
155.29379	1.4	0
155.29807	1	0
155.32538	2	0
155.33853	1.9	0
155.33965	1.3	0
155.34485	1.5	0
155.35024	6.8	0
155.35497	1.5	0
155.36182	0.3	0
155.36389	1.6	0
155.36748	1.2	0
155.37109	1.1	0
155.37322	0.5	0
155.38205	0.5	0
155.38542	1.1	0
155.39476	2	0
155.40928	0.6	0
155.41412	1	0
155.43072	2.5	0
155.43422	1	0
155.43596	0.9	0
155.44263	1.9	0
155.44545	2	0
155.4517	1	0
155.46126	1.4	0
155.4748	1.1	0
155.47744	1.6	0
155.48014	1.6	0
155.48318	4.5	0
155.4843	0.4	0
155.48782	1.1	0
155.49544	3.1	0
155.50403	5.2	0
155.50799	1.1	0
155.50973	1.6	0
155.5116	3.7	0
155.51338	0.9	0
155.51456	2.3	0
155.5188	1.1	0
155.51981	1.6	0
155.5222	11.4	0
155.52407	2.3	0
155.52628	1.4	0
155.52792	1.9	0
155.52985	1.2	0
155.53279	125.3	0.04
155.5368	81.6	0.03
155.53849	3.1	0
155.54052	0.4	0
155.54272	6	0
155.54439	1.1	0
155.54596	3.2	0
155.55101	225	0.08
155.55502	105	0.04
155.55668	6.2	0
155.55964	1.4	0
155.5643	1.8	0
155.56926	2.2	0
155.57325	3.8	0
155.58175	23.5	0.01
155.5877	1.6	0
155.5914	0.4	0
155.61364	1.5	0
155.6206	1.2	0
155.62186	1.4	0
155.62754	1.4	0
155.63374	1.1	0
155.64711	1.5	0
155.65697	2.4	0
155.66155	1.8	0
155.66439	1.6	0
155.66545	1	0
155.66773	0.3	0
155.66883	0.7	0
155.67095	0.6	0
155.67565	1.6	0
155.67782	1.2	0
155.68292	1.8	0
155.68899	1	0
155.69893	1.3	0
155.70456	1.2	0
155.70501	1.4	0
155.70688	1	0
155.70912	0.8	0
155.73477	2	0
155.75449	1.7	0
155.79083	1.3	0
155.81562	3	0
155.8197	0.5	0
155.82955	1.3	0
155.87397	1.7	0
155.88723	77.2	0.03
155.89049	1.1	0
155.90705	5.1	0
155.91162	0.4	0
155.92336	1.5	0
155.93196	0.3	0
155.94209	0.9	0
155.94751	1.6	0
155.96208	1	0
155.9656	1.2	0
155.96949	1.1	0
155.9705	1.1	0
155.97579	1.6	0
155.97723	1.9	0
155.98191	0.9	0
155.98903	3.4	0
155.99291	3	0
155.99771	8.4	0
156.00193	4.1	0
156.00343	1.2	0
156.00666	52.1	0.02
156.00816	1.2	0
156.00971	1.7	0
156.01267	2727.8	0.96
156.01594	22.4	0.01
156.01717	1.7	0
156.0199	10.9	0
156.02226	4.5	0
156.02484	256.1	0.09
156.02644	3.4	0
156.02861	1.1	0
156.03046	546	0.19
156.03242	20.3	0.01
156.03431	20.8	0.01
156.03843	73	0.03
156.043	3480.4	1.22
156.04563	7	0
156.04858	37.8	0.01
156.05056	1.4	0
156.05264	17.3	0.01
156.05411	8.7	0
156.05546	4.9	0
156.0583	15.5	0.01
156.06121	663.4	0.23
156.06681	2064.1	0.72
156.07242	1.3	0
156.0748	419.4	0.15
156.0774	1.3	0
156.07925	1171.2	0.41
156.08203	10.7	0
156.09011	1.1	0
156.09775	1.3	0
156.10305	58.5	0.02
156.11114	393.4	0.14
156.13375	1.7	0
156.14081	0.7	0
156.14525	2.3	0
156.1475	1.7	0
156.15821	1.8	0
156.17002	1.6	0
156.17573	1.1	0
156.19145	1.4	0
156.21178	1.6	0
156.22487	1.8	0
156.24514	1.1	0
156.25127	1.1	0
156.25677	1	0
156.2605	1	0
156.28245	2.5	0
156.2895	0.9	0
156.30335	1	0
156.32932	1.8	0
156.33538	1.3	0
156.33807	2.9	0
156.34157	1.4	0
156.34874	2	0
156.35127	1.3	0
156.35619	0.1	0
156.36052	1.2	0
156.36293	0.2	0
156.36873	2.3	0
156.37043	2	0
156.41896	0.4	0
156.4685	1.1	0
156.47915	2.1	0
156.48762	1.3	0
156.49919	0.9	0
156.50273	0.9	0
156.50795	1.2	0
156.5117	11	0
156.51349	8.5	0
156.51715	3.5	0
156.52227	7.3	0
156.52439	0.8	0
156.52645	8	0
156.53001	10.8	0
156.53149	2.5	0
156.53226	1.9	0
156.53414	4.7	0
156.53559	4.6	0
156.54045	76.4	0.03
156.54458	143.5	0.05
156.54618	1.9	0
156.54805	0.3	0
156.5501	4	0
156.55241	0.9	0
156.55419	1.4	0
156.55725	1.8	0
156.55874	12.1	0
156.56273	28.4	0.01
156.57699	2.1	0
156.57992	0.3	0
156.58104	1.7	0
156.59497	0.9	0
156.60183	1.6	0
156.62231	0.6	0
156.64167	0.5	0
156.64598	1.2	0
156.66287	1.7	0
156.6756	0.5	0
156.6844	1.7	0
156.69507	2.6	0
156.69822	1.3	0
156.70118	1.3	0
156.7063	0.9	0
156.71936	2.3	0
156.72364	1.1	0
156.7298	1.3	0
156.75432	1	0
156.79785	0.6	0
156.79934	1.8	0
156.81096	2	0
156.82127	1	0
156.83542	1.2	0
156.83918	2.5	0
156.84261	0.7	0
156.85027	0.7	0
156.85632	5.1	0
156.86977	0.5	0
156.88205	1.5	0
156.89491	13402.2	4.71
156.89723	24.1	0.01
156.89832	1.5	0
156.90332	34.9	0.01
156.90535	2.2	0
156.91457	1	0
156.91586	400.1	0.14
156.92754	1.5	0
156.93215	1.5	0
156.93422	0.2	0
156.94395	2.3	0
156.9471	3	0
156.95085	1.2	0
156.95253	2.6	0
156.95514	1.4	0
156.95546	1.4	0
156.95596	1.2	0
156.96295	2.8	0
156.9675	0.9	0
156.97112	1	0
156.97294	2.6	0
156.9785	1.3	0
156.98537	1.4	0
156.98736	4.5	0
156.98931	0.5	0
156.99227	2.4	0
156.99655	82.1	0.03
156.99835	0.8	0
157.0014	0.5	0
157.00371	35.8	0.01
157.00572	14.5	0.01
157.00937	7	0
157.012	26.6	0.01
157.01431	947.7	0.33
157.01593	28.9	0.01
157.0179	0.7	0
157.02	1.6	0
157.02194	82	0.03
157.02365	36.9	0.01
157.02554	9.8	0
157.02754	26.5	0.01
157.02965	17.9	0.01
157.03252	565.3	0.2
157.0346	2.7	0
157.03667	1.8	0
157.03829	8	0
157.04022	66.5	0.02
157.04198	14.5	0.01
157.04601	31.3	0.01
157.05071	8138.2	2.86
157.05322	18.3	0.01
157.05461	1.7	0
157.05609	6	0
157.05824	16.6	0.01
157.06031	3.6	0
157.06201	14.4	0.01
157.06351	4.9	0
157.06597	1673.8	0.59
157.07092	1087.8	0.38
157.07475	0.4	0
157.07705	11.1	0
157.0828	3.1	0
157.08466	1.7	0
157.08711	20470.7	7.19
157.08877	19.8	0.01
157.08945	17.5	0.01
157.09963	1	0
157.10235	131.6	0.05
157.11024	0.2	0
157.1124	1.8	0
157.115	3.1	0
157.11718	6.1	0
157.11814	11.2	0
157.11913	126.2	0.04
157.12009	763.9	0.27
157.12345	284735.5	100
157.12621	572.8	0.2
157.12676	1353.9	0.48
157.12772	278.6	0.1
157.12867	46.1	0.02
157.1297	7.9	0
157.13073	9.6	0
157.13163	5.3	0
157.13358	2.5	0
157.13658	1.2	0
157.13989	1.1	0
157.14342	0.4	0
157.14375	0.4	0
157.14573	2.1	0
157.14744	1.5	0
157.1485	0.3	0
157.15492	1.2	0
157.17605	1063.8	0.37
157.18026	1.2	0
157.19	1.8	0
157.20867	1.9	0
157.21249	1.7	0
157.24317	3	0
157.24959	0.9	0
157.267	0.8	0
157.27929	1.4	0
157.28863	1	0
157.29625	0.3	0
157.32435	1.5	0
157.32694	0.3	0
157.33578	1.4	0
157.34366	2	0
157.35213	2.1	0
157.35987	1.4	0
157.36471	1.4	0
157.3667	1.6	0
157.37194	2	0
157.37302	2.3	0
157.37551	2.4	0
157.37674	1.6	0
157.37863	0.4	0
157.3846	1.5	0
157.39084	1.6	0
157.40051	1	0
157.42582	1.7	0
157.43281	1.1	0
157.43485	0.4	0
157.44172	1.6	0
157.4564	0.2	0
157.46732	2.5	0
157.47616	0.9	0
157.47961	3	0
157.4858	1.4	0
157.49254	4.4	0
157.50108	3.9	0
157.50336	1.2	0
157.50528	1.8	0
157.50724	0.3	0
157.50865	1.1	0
157.51082	2.3	0
157.51591	3.1	0
157.51953	26.8	0.01
157.52117	6	0
157.52371	1.5	0
157.52503	2.5	0
157.53028	2	0
157.53417	14.8	0.01
157.53787	13.6	0
157.53987	6.5	0
157.54185	10.7	0
157.54338	2.6	0
157.54842	25.2	0.01
157.55238	33.2	0.01
157.55451	0.4	0
157.55614	0.9	0
157.55767	1	0
157.55973	3.2	0
157.56161	5.3	0
157.56434	1.5	0
157.56631	4.3	0
157.57051	0.8	0
157.58486	1.7	0
157.59535	1.6	0
157.61808	2.1	0
157.6213	1.3	0
157.64862	1.5	0
157.66326	1.8	0
157.67157	1.2	0
157.67235	0.9	0
157.67937	0.7	0
157.68414	1.9	0
157.6868	2.5	0
157.69126	0.5	0
157.69857	2.8	0
157.70219	1.2	0
157.70398	0.6	0
157.71571	3	0
157.7172	1.3	0
157.72777	0.3	0
157.77917	1.4	0
157.8002	1.3	0
157.80823	0.3	0
157.81036	0.7	0
157.82026	2	0
157.83729	4.6	0
157.84353	1.9	0
157.86333	1.1	0
157.88539	26.8	0.01
157.89585	2.4	0
157.89679	2.5	0
157.89918	1.2	0
157.90469	0.9	0
157.90599	1.7	0
157.911	2	0
157.91859	1.4	0
157.95038	1	0
157.95731	1.5	0
157.9695	1.6	0
157.97306	0.9	0
157.97426	2.2	0
157.97596	3.6	0
157.97783	4.2	0
157.97906	0.5	0
157.98087	2	0
157.9828	1.7	0
157.98541	1.3	0
157.98911	1.6	0
157.99167	4.1	0
157.99315	2.2	0
157.99569	3	0
158.00047	3.3	0
158.00259	3.4	0
158.00461	2.6	0
158.00828	16	0.01
158.01161	74.6	0.03
158.01327	9.4	0
158.01735	15.7	0.01
158.019	5.1	0
158.02214	170.6	0.06
158.02493	4	0
158.02648	2.4	0
158.0281	1.9	0
158.02975	214.9	0.08
158.03143	47.9	0.02
158.03276	0.6	0
158.03535	58.9	0.02
158.03737	519.9	0.18
158.04035	196.3	0.07
158.04592	308.8	0.11
158.04785	105.4	0.04
158.04975	4.2	0
158.05203	1.5	0
158.05402	293.2	0.1
158.05696	1.1	0
158.05857	184.7	0.06
158.06119	819	0.29
158.06441	4.6	0
158.06629	11.4	0
158.06932	34.4	0.01
158.07127	1.6	0
158.07222	2.1	0
158.07382	36.3	0.01
158.07682	1	0
158.08235	769.8	0.27
158.08432	5.2	0
158.09041	1347.2	0.47
158.09338	1.3	0
158.09489	44.3	0.02
158.09746	12.6	0
158.10267	1.1	0
158.10565	3.4	0
158.1168	1.2	0
158.11925	1.7	0
158.11971	1.3	0
158.12439	14.2	0
158.12532	496.8	0.17
158.12683	26742.4	9.39
158.12933	407	0.14
158.13283	3.8	0
158.13912	0.8	0
158.16954	1.2	0
158.17508	1.5	0
158.17993	0.9	0
158.20248	1.8	0
158.20933	1.1	0
158.22739	0.7	0
158.22925	1	0
158.24311	0.7	0
158.24658	1.6	0
158.24863	1.1	0
158.26224	3.7	0
158.30721	0.3	0
158.32073	1.8	0
158.32625	2	0
158.32891	2	0
158.33174	1.9	0
158.33293	2.1	0
158.33494	2.5	0
158.33905	2.1	0
158.34416	2.7	0
158.3512	3.9	0
158.35852	1.7	0
158.36136	1.2	0
158.36274	0.8	0
158.36401	1	0
158.37003	1.4	0
158.37538	3.1	0
158.37768	0.6	0
158.37932	1.5	0
158.38083	1.2	0
158.41468	1.3	0
158.41968	1.1	0
158.42747	1.2	0
158.44669	1.6	0
158.45006	51.5	0.02
158.45515	1	0
158.46276	2.8	0
158.47716	0.6	0
158.47956	2.3	0
158.48392	1.7	0
158.48495	1.1	0
158.48698	1.7	0
158.49016	0.3	0
158.49277	2.7	0
158.49864	2.4	0
158.50075	1.2	0
158.50195	1.4	0
158.50482	0.8	0
158.50931	7.9	0
158.51099	5.5	0
158.51341	4	0
158.51603	0.3	0
158.5182	1.1	0
158.51918	0.9	0
158.52412	1.3	0
158.52741	65.5	0.02
158.52905	7.5	0
158.53162	8	0
158.53332	2	0
158.53587	2	0
158.53787	3.2	0
158.53991	1.2	0
158.54198	15.4	0.01
158.54394	3.6	0
158.54555	45.1	0.02
158.54941	8.6	0
158.5514	6.6	0
158.55597	4.3	0
158.56024	7.3	0
158.56363	5.3	0
158.57856	1.9	0
158.58174	0.9	0
158.58718	0.3	0
158.59035	1.3	0
158.59569	1.9	0
158.59942	0.6	0
158.64863	0.6	0
158.65803	1.6	0
158.67202	0.4	0
158.68814	1	0
158.68968	1.1	0
158.69623	2.3	0
158.70637	1.2	0
158.70865	0.5	0
158.71825	2.8	0
158.72005	1.6	0
158.72686	0.9	0
158.7597	1.7	0
158.76432	1.5	0
158.7732	0.3	0
158.78452	1.3	0
158.81642	1	0
158.81867	0.9	0
158.83929	0.9	0
158.84679	1.1	0
158.85848	1.6	0
158.86019	1.8	0
158.87099	40.2	0.01
158.8773	2.4	0
158.88612	135.5	0.05
158.89074	8	0
158.8932	9178.7	3.22
158.89924	10	0
158.90092	0.3	0
158.90188	1.5	0
158.90352	1	0
158.91032	893.5	0.31
158.91186	33989.1	11.94
158.91424	91.8	0.03
158.91837	0.2	0
158.91991	2.2	0
158.93491	24.1	0.01
158.94691	1.3	0
158.96128	3.3	0
158.96435	3	0
158.96622	1.3	0
158.96773	0.7	0
158.96861	1.1	0
158.97244	2.6	0
158.97866	0.6	0
158.98357	3.5	0
158.98585	1.5	0
158.98755	17.4	0.01
158.99236	2	0
158.99359	3.5	0
158.99593	1.7	0
158.99818	0.9	0
159.00116	17.7	0.01
159.00288	3.3	0
159.00475	4.1	0
159.00687	4.9	0
159.00904	4.8	0
159.01053	2.5	0
159.01199	6.2	0
159.01611	3.5	0
159.01942	234	0.08
159.02102	23.4	0.01
159.02276	2.9	0
159.025	16	0.01
159.02704	6.1	0
159.02997	2042.8	0.72
159.0327	26	0.01
159.03485	2	0
159.03761	525.3	0.18
159.03928	40.1	0.01
159.0411	29.5	0.01
159.04335	118.2	0.04
159.04523	2400.5	0.84
159.04803	25.7	0.01
159.04938	2.4	0
159.05173	2.6	0
159.05617	467.3	0.16
159.05838	1.7	0
159.06159	2.7	0
159.06637	7522	2.64
159.074	32.7	0.01
159.07539	0.9	0
159.07708	2.2	0
159.07996	2.7	0
159.08162	2094.8	0.74
159.0848	4.5	0
159.08722	2.1	0
159.08834	1.8	0
159.09141	8.8	0
159.09327	2.4	0
159.09547	2.3	0
159.0982	1.7	0
159.10274	3515.2	1.23
159.11071	0.8	0
159.11799	117.8	0.04
159.12379	1.4	0
159.1277	782.5	0.27
159.13019	821.6	0.29
159.13291	1.2	0
159.13687	0.2	0
159.1396	1.4	0
159.14766	0.7	0
159.15303	0.3	0
159.1754	0.3	0
159.21038	1	0
159.22083	1.2	0
159.23774	0.3	0
159.24096	1.2	0
159.24391	0.3	0
159.25587	1.5	0
159.26002	1.7	0
159.27621	3.6	0
159.29453	0.3	0
159.30241	0.3	0
159.30531	0.8	0
159.32382	1.6	0
159.33087	3.1	0
159.33204	1.6	0
159.34192	3.5	0
159.34749	1	0
159.35016	0.4	0
159.35156	1.1	0
159.35362	1.4	0
159.35474	2.2	0
159.35882	1.8	0
159.36586	0.6	0
159.36778	2.9	0
159.37024	4.6	0
159.37859	1.3	0
159.3844	0.3	0
159.3982	1.1	0
159.39984	0.6	0
159.40583	1.3	0
159.41668	1.4	0
159.421	17.4	0.01
159.42418	1.8	0
159.42804	1.6	0
159.43501	2.1	0
159.43869	1.5	0
159.45074	1.9	0
159.46423	1.4	0
159.47814	1.7	0
159.47986	1.1	0
159.48116	1.5	0
159.48712	1.9	0
159.4941	1	0
159.497	1	0
159.5023	1.7	0
159.50403	1.8	0
159.50831	1	0
159.51707	14.3	0.01
159.51891	2.2	0
159.52121	10.1	0
159.52275	8.6	0
159.52463	2	0
159.52615	1.5	0
159.5323	2.5	0
159.53522	168.2	0.06
159.53676	5.8	0
159.53927	31.8	0.01
159.54085	9.3	0
159.54279	1.4	0
159.54496	8.8	0
159.54983	1.4	0
159.55338	64.8	0.02
159.55752	19.9	0.01
159.55926	4.2	0
159.56289	1.1	0
159.56853	1.8	0
159.57158	2.9	0
159.57284	1	0
159.57589	5.2	0
159.58644	2.1	0
159.58959	1.6	0
159.59863	1	0
159.60271	1.2	0
159.64016	1.5	0
159.649	1.4	0
159.66343	1.1	0
159.6676	1.3	0
159.66966	1.6	0
159.67078	1.3	0
159.67267	1.5	0
159.67512	0.5	0
159.67695	4.7	0
159.67898	10.1	0
159.68276	2.4	0
159.6841	1.1	0
159.6877	2.4	0
159.69142	1.3	0
159.69482	2.6	0
159.69754	2	0
159.70312	1.4	0
159.7051	0.3	0
159.70684	1.9	0
159.70962	0.4	0
159.71278	1.6	0
159.71608	2.1	0
159.71893	3.8	0
159.72273	2	0
159.72547	2.5	0
159.73136	0.9	0
159.75868	0.5	0
159.76586	1.1	0
159.77206	1.6	0
159.78377	2.6	0
159.83528	32.2	0.01
159.83995	5.3	0
159.84527	4.9	0
159.85165	1	0
159.85968	0.6	0
159.86062	1	0
159.885	167.5	0.06
159.89151	36.4	0.01
159.89396	17620.2	6.19
159.89632	64.7	0.02
159.89939	1.6	0
159.90733	1.7	0
159.90897	21.3	0.01
159.91152	1.4	0
159.9152	333.5	0.12
159.93493	1.2	0
159.94217	1.2	0
159.94807	6.3	0
159.95796	1.1	0
159.97051	2.2	0
159.97643	1.5	0
159.98122	1.1	0
159.98316	1.1	0
159.98418	1.4	0
159.98825	2.2	0
159.99053	0.8	0
159.99743	2.6	0
159.99947	2.6	0
160.00039	4.4	0
160.0025	1.8	0
160.00379	1.2	0
160.00904	86.3	0.03
160.01061	5.7	0
160.01474	5.9	0
160.01667	58.6	0.02
160.01849	3.1	0
160.01977	5.9	0
160.02163	3	0
160.02273	6.1	0
160.02529	146.2	0.05
160.02723	732.8	0.26
160.02895	30.6	0.01
160.03075	1.3	0
160.03302	95.6	0.03
160.0377	20.9	0.01
160.04049	1878.7	0.66
160.04544	1391.9	0.49
160.04713	6.2	0
160.04855	70.1	0.02
160.05116	195.3	0.07
160.0531	252.6	0.09
160.0551	10	0
160.0572	0.3	0
160.05979	6.4	0
160.06167	179.5	0.06
160.06363	711.5	0.25
160.06572	0.3	0
160.06968	293.5	0.1
160.07242	2.7	0
160.07426	6.6	0
160.07689	915.1	0.32
160.08002	17.4	0.01
160.0819	22.2	0.01
160.08496	50.8	0.02
160.0866	1	0
160.08917	5.3	0
160.09061	1.3	0
160.09542	1.6	0
160.10028	1.1	0
160.10608	82.5	0.03
160.10901	0.3	0
160.11332	3.3	0
160.11719	1	0
160.12133	1.7	0
160.12432	0.7	0
160.13102	5	0
160.13367	1.1	0
160.14349	0.3	0
160.18601	0.9	0
160.18955	1.7	0
160.20266	0.2	0
160.20486	1	0
160.21144	1.7	0
160.21458	0.6	0
160.22299	1.9	0
160.22725	1.7	0
160.24464	1.5	0
160.24841	1.8	0
160.26096	1.1	0
160.28411	1.5	0
160.31836	1.4	0
160.32247	0.9	0
160.32835	0.4	0
160.33541	1.7	0
160.3391	2.4	0
160.34195	1.2	0
160.34285	1.7	0
160.34524	3	0
160.34744	3.1	0
160.35003	1.1	0
160.3544	6.1	0
160.36057	4	0
160.36162	1.9	0
160.36328	1.9	0
160.36663	2.3	0
160.36804	1.7	0
160.37074	1.5	0
160.37393	0.7	0
160.37772	1.8	0
160.37897	7	0
160.38497	0.6	0
160.39074	1.7	0
160.39473	1.2	0
160.40363	0.9	0
160.40554	1.4	0
160.41496	1.3	0
160.44094	1.1	0
160.45744	1	0
160.46714	0.5	0
160.48714	2.3	0
160.48868	1.8	0
160.49273	1.6	0
160.49615	6.4	0
160.49774	3.5	0
160.50318	1.2	0
160.50643	7.3	0
160.511	2.7	0
160.51229	0.2	0
160.51437	3.4	0
160.51618	5.8	0
160.52172	3.5	0
160.52483	79.4	0.03
160.52659	4	0
160.52895	37.4	0.01
160.5306	10.6	0
160.53243	3.5	0
160.53475	2.1	0
160.53933	1.3	0
160.54151	1	0
160.54308	515.3	0.18
160.54712	100.7	0.04
160.54879	9.8	0
160.55073	2.5	0
160.55288	7.3	0
160.55804	1.6	0
160.56129	68	0.02
160.56533	39.8	0.01
160.56687	1	0
160.57945	1.3	0
160.59779	1.2	0
160.60295	0.3	0
160.61567	1.7	0
160.6172	1.2	0
160.62161	1.6	0
160.6274	0.7	0
160.63678	1.3	0
160.6414	1.4	0
160.6706	2.5	0
160.67225	2.2	0
160.67333	1	0
160.67676	1.6	0
160.68059	1.7	0
160.68204	3.1	0
160.68556	1.7	0
160.69435	0.4	0
160.69553	1.3	0
160.69739	0.6	0
160.69929	1.3	0
160.70098	1.1	0
160.70322	1.8	0
160.7104	1.4	0
160.7127	1.3	0
160.71428	2.8	0
160.73085	1	0
160.73632	0.3	0
160.75058	1.7	0
160.75768	1.4	0
160.76334	1.1	0
160.76723	1.7	0
160.77073	0.7	0
160.78652	1	0
160.78819	1.6	0
160.80248	1.7	0
160.81782	0.6	0
160.83498	0.9	0
160.83821	8.3	0
160.84213	570.2	0.2
160.84387	4.5	0
160.85129	2.1	0
160.85717	4.4	0
160.8648	1	0
160.86801	15.1	0.01
160.87691	3.7	0
160.88635	61.4	0.02
160.88814	1.6	0
160.89035	43.6	0.02
160.89283	19533.7	6.86
160.89522	88.7	0.03
160.89738	2.7	0
160.90914	25.5	0.01
160.90996	955.8	0.34
160.91155	34400.7	12.08
160.91397	102.6	0.04
160.91519	2	0
160.92205	30.2	0.01
160.9326	0.4	0
160.94745	6.4	0
160.95361	0.3	0
160.95677	189.8	0.07
160.96528	2.5	0
160.971	0.7	0
160.97326	2.7	0
160.97994	1.1	0
160.98388	24.5	0.01
160.98889	1.8	0
160.99153	4.3	0
160.99542	5.5	0
160.99858	9.4	0
161.00119	1	0
161.00266	0.8	0
161.0065	11.9	0
161.00802	9.1	0
161.0093	47.5	0.02
161.01185	7.6	0
161.01384	4.4	0
161.01689	202	0.07
161.01853	9	0
161.02044	7.4	0
161.02269	23	0.01
161.02453	1766.9	0.62
161.02638	24.8	0.01
161.02795	10.9	0
161.0305	5.5	0
161.03234	4.5	0
161.03514	1857.4	0.65
161.03872	6.6	0
161.0407	243.4	0.09
161.04566	2751.9	0.97
161.04828	103.4	0.04
161.05059	4.1	0
161.05326	2525.4	0.89
161.0567	11.3	0
161.05927	257.8	0.09
161.0609	4083.2	1.43
161.06418	3.3	0
161.06577	2	0
161.0691	1.1	0
161.07165	522.8	0.18
161.07365	0.8	0
161.07792	1.1	0
161.08011	5.8	0
161.08202	332.4	0.12
161.08503	1.1	0
161.08954	3.2	0
161.09106	2.2	0
161.09284	3.4	0
161.09431	2.8	0
161.09729	3564.5	1.25
161.1004	1029.9	0.36
161.10328	0.3	0
161.10852	15.4	0.01
161.1184	4.9	0
161.11963	1	0
161.12493	2.6	0
161.13062	1	0
161.13366	7.5	0
161.14563	1.9	0
161.14674	1.6	0
161.14805	2.2	0
161.14902	0.2	0
161.15901	0.7	0
161.17328	2.9	0
161.19393	1.3	0
161.2251	0.2	0
161.23334	2.7	0
161.24448	2.4	0
161.24565	1.5	0
161.25261	1.9	0
161.26134	2.6	0
161.26331	1.3	0
161.26604	2.4	0
161.27006	0.4	0
161.27598	0.3	0
161.27775	2.1	0
161.28173	0.3	0
161.28298	0.8	0
161.29491	1.2	0
161.30836	2.3	0
161.31219	2.7	0
161.32367	1	0
161.32961	0.8	0
161.33341	3.1	0
[truncated: 58,646 more rows]
